# Supplementary material for: (20S)-20-Acet­oxy-4-pregnene-3,16-dione from Commiphora wightii
Source: Acta Crystallogr Sect E Struct Rep Online. 2010 Nov 27;66(Pt 12):o3301. doi: 10.1107/S1600536810047987 (PMC3011540; doi:10.1107/S1600536810047987)
Supplement: Supplementary file 1 [file e-66-o3301-sup1.cif]

##############################################################################
###                                                                        ###
###        Electronic paper (Acta Crystallographica Section E)             ###
###                                                                        ###
##############################################################################
#                                                                            #
# This CIF contains the data in a paper accepted for publication in Acta     #
# Crystallographica Section E. It conforms to the requirements of Notes      #
# for Authors for Section E, and has been peer reviewed under the auspices   #
# of the IUCr Commission on Journals.                                        #
#                                                                            #
# Full details of the Crystallographic Information File format               #
# are given in the paper "The Crystallographic Information File (CIF):       #
# a New Standard Archive File for Crystallography" by S. R. Hall, F. H.      #
# Allen and I. D. Brown [Acta Cryst. (1991), A47, 655-685].                  #
#                                                                            #
# The current version of the core CIF dictionary is obtainable from          #
# ftp://ftp.iucr.org/pub/cif_core.dic. The current version number is 2.4.    #
#                                                                            #
# Software is freely available for graphical display of the structure(s) in  #
# this CIF.  For information consult the CIF home page http://www.iucr.org/  #
# cif/home.html                                                              #
#                                                                            #
# This file may be used for bona fide research purposes within the           #
# scientific community so long as proper attribution is given to the journal # 
# article from which it was obtained.                                        #
#                                                                            #
##############################################################################
                                             
data_global
_audit_creation_method     SHELXL-97
_journal_date_recd_electronic     2010-11-16
_journal_date_accepted     2010-11-17
_journal_name_full     'Acta Crystallographica, Section E'
_journal_year     2010
_journal_volume     66
_journal_issue     12
_journal_page_first     o3301
_journal_page_last     o3301
_journal_paper_category     QO
_journal_coeditor_code     XU5092
_publ_contact_author
;
     Dr. Seik Weng Ng
     Department of Chemistry
     University of Malaya
     50603 Kuala Lumpur
     Malaysia
;
_publ_contact_author_email     seikweng@um.edu.my
_publ_contact_author_fax     '03 7967 4193'
_publ_contact_author_phone     '03 7967 6778'
_publ_section_title
;
(20<i>S</i>)-20-Acetoxy-4-pregnene-3,16-dione from <i>Commiphora wightii</i>
;
loop_
    _publ_author_name
    _publ_author_address
    'Yousuf, Sammer'
;
H.E.J. Research Institute of Chemistry
International Center for Chemical and Biological Sciences
University of Karachi
Karachi 75270
Pakistan
;
    'Ahmed, Rida'
;
H.E.J. Research Institute of Chemistry
International Center for Chemical and Biological Sciences
University of Karachi
Karachi 75270
Pakistan
;
    'Ali, Zulfiqar'
;
H.E.J. Research Institute of Chemistry
International Center for Chemical and Biological Sciences
University of Karachi
Karachi 75270
Pakistan
;
    'Choudhary, M. Iqbal'
;
H.E.J. Research Institute of Chemistry
International Center for Chemical and Biological Sciences
University of Karachi
Karachi 75270
Pakistan
;
    'Ng, Seik Weng'
;
Department of Chemistry
University of Malaya
50603 Kuala Lumpur
Malaysia
;
data_I
_audit_creation_method     SHELXL-97
_chemical_name_systematic
;
(20<i>S</i>)-20-Acetoxy-4-pregnene-3,16-dione
;
_chemical_name_common     ?
_chemical_formula_moiety     'C23 H32 O4'
_chemical_formula_sum     'C23 H32 O4'
_chemical_formula_iupac     'C23 H32 O4'
_chemical_formula_weight     372.49
_chemical_melting_point     ?
_symmetry_cell_setting     triclinic
_symmetry_space_group_name_H-M     'P 1'
_symmetry_space_group_name_Hall     'P 1'
loop_
    _symmetry_equiv_pos_as_xyz
    'x, y, z'
_cell_length_a     8.2802(4)
_cell_length_b     8.6819(5)
_cell_length_c     14.1363(7)
_cell_angle_alpha     94.1300(10)
_cell_angle_beta     97.0280(10)
_cell_angle_gamma     90.6030(10)
_cell_volume     1005.78(9)
_cell_formula_units_Z     2
_cell_measurement_reflns_used     3395
_cell_measurement_theta_min     2.4
_cell_measurement_theta_max     28.3
_cell_measurement_temperature     293(2)
_exptl_crystal_description     Block
_exptl_crystal_colour     Colorless
_exptl_crystal_size_max     0.4
_exptl_crystal_size_mid     0.3
_exptl_crystal_size_min     0.2
_exptl_crystal_density_diffrn     1.230
_exptl_crystal_density_meas     ?
_exptl_crystal_density_method     'not measured'
_exptl_crystal_F_000     404
_exptl_absorpt_coefficient_mu     0.082
_exptl_absorpt_correction_type     none
_diffrn_ambient_temperature     293(2)
_diffrn_radiation_type     MoK\a
_diffrn_radiation_wavelength     0.71073
_diffrn_radiation_source     'fine-focus sealed tube'
_diffrn_radiation_monochromator     graphite
_diffrn_measurement_device_type     'Bruker SMART APEX'
_diffrn_measurement_method     '\w scans'
_diffrn_detector_area_resol_mean     ?
_diffrn_reflns_number     4968
_diffrn_reflns_av_R_equivalents     0.0282
_diffrn_reflns_av_sigmaI/netI     0.0358
_diffrn_reflns_theta_min     1.46
_diffrn_reflns_theta_max     25.00
_diffrn_reflns_theta_full     25.00
_diffrn_measured_fraction_theta_max     0.970
_diffrn_measured_fraction_theta_full     0.970
_diffrn_reflns_limit_h_min     -9
_diffrn_reflns_limit_h_max     9
_diffrn_reflns_limit_k_min     -10
_diffrn_reflns_limit_k_max     9
_diffrn_reflns_limit_l_min     -7
_diffrn_reflns_limit_l_max     16
_diffrn_standards_number     0
_diffrn_standards_interval_count     0
_diffrn_standards_interval_time     0
_diffrn_standards_decay_%     0
_reflns_number_total     3440
_reflns_number_gt     3340
_reflns_threshold_expression     I>2\s(I)
_refine_ls_structure_factor_coef     Fsqd
_refine_ls_matrix_type     full
_refine_ls_R_factor_all     0.0422
_refine_ls_R_factor_gt     0.0412
_refine_ls_wR_factor_gt     0.1082
_refine_ls_wR_factor_ref     0.1108
_refine_ls_goodness_of_fit_ref     1.054
_refine_ls_restrained_S_all     1.053
_refine_ls_number_reflns     3440
_refine_ls_number_parameters     495
_refine_ls_number_restraints     3
_refine_ls_hydrogen_treatment     constr
_refine_ls_weighting_scheme     calc
_refine_ls_weighting_details
         'calc w=1/[\s^2^(Fo^2^)+(0.0800P)^2^+0.1003P] where P=(Fo^2^+2Fc^2^)/3'
_atom_sites_solution_hydrogens     geom
_atom_sites_solution_primary     direct
_atom_sites_solution_secondary     difmap
_refine_ls_shift/su_max     0.001
_refine_ls_shift/su_mean     0.001
_refine_diff_density_max     0.284
_refine_diff_density_min     -0.222
_refine_ls_extinction_method     none
_refine_ls_extinction_coef     ?
_refine_ls_abs_structure_details     ?
loop_
    _atom_type_symbol
    _atom_type_description
    _atom_type_scat_dispersion_real
    _atom_type_scat_dispersion_imag
    _atom_type_scat_source
    'C' 'C' 0.0033 0.0000
                         'International Tables Vol C Tables 4.2.6.8 and 6.1.1.4'
    'H' 'H' 0.0000 0.0000
                         'International Tables Vol C Tables 4.2.6.8 and 6.1.1.4'
    'O' 'O' 0.0106 0.0000
                         'International Tables Vol C Tables 4.2.6.8 and 6.1.1.4'
_computing_data_collection     'SMART (Bruker, 2002)'
_computing_cell_refinement     'SAINT (Bruker, 2002)'
_computing_data_reduction     'SAINT (Bruker, 2002)'
_computing_structure_solution     'SHELXS97 (Sheldrick, 2008)'
_computing_structure_refinement     'SHELXL97 (Sheldrick, 2008)'
_computing_molecular_graphics     'X-SEED (Barbour, 2001)'
_computing_publication_material     'publCIF (Westrip, 2010)'
loop_
    _atom_site_type_symbol
    _atom_site_label
    _atom_site_fract_x
    _atom_site_fract_y
    _atom_site_fract_z
    _atom_site_U_iso_or_equiv
    _atom_site_adp_type
    _atom_site_calc_flag
    _atom_site_refinement_flags
    _atom_site_occupancy
    _atom_site_disorder_assembly
    _atom_site_disorder_group
    O O1 0.2485(3) 0.2488(3) 0.00029(16) 0.0335(6) Uani d . 1 . .
    O O2 -0.3659(3) 0.3251(3) 0.65217(16) 0.0250(5) Uani d . 1 . .
    O O3 0.1541(2) 0.3512(2) 0.75785(14) 0.0192(4) Uani d . 1 . .
    O O4 0.1920(3) 0.5699(3) 0.85416(18) 0.0335(6) Uani d . 1 . .
    O O5 1.0521(3) 1.0060(3) 1.23280(15) 0.0321(6) Uani d . 1 . .
    O O6 0.1200(3) 0.9567(2) 0.59102(15) 0.0237(5) Uani d . 1 . .
    O O7 0.5908(2) 0.9323(2) 0.47823(14) 0.0189(4) Uani d . 1 . .
    O O8 0.5936(3) 0.7041(3) 0.39246(18) 0.0346(6) Uani d . 1 . .
    C C1 0.1898(4) 0.6166(4) 0.2800(2) 0.0268(7) Uani d . 1 . .
    H H1A 0.2111 0.6509 0.2196 0.040 Uiso calc R 1 . .
    H H1B 0.2814 0.6425 0.3272 0.040 Uiso calc R 1 . .
    H H1C 0.0947 0.6663 0.2992 0.040 Uiso calc R 1 . .
    C C2 0.1611(4) 0.4405(3) 0.2706(2) 0.0200(6) Uani d . 1 . .
    C C3 0.3192(4) 0.3581(4) 0.2519(2) 0.0269(7) Uani d . 1 . .
    H H3A 0.4079 0.4015 0.2975 0.032 Uiso calc R 1 . .
    H H3B 0.3077 0.2496 0.2625 0.032 Uiso calc R 1 . .
    C C4 0.3626(4) 0.3723(4) 0.1505(2) 0.0298(7) Uani d . 1 . .
    H H4A 0.3864 0.4796 0.1419 0.036 Uiso calc R 1 . .
    H H4B 0.4595 0.3136 0.1420 0.036 Uiso calc R 1 . .
    C C5 0.2258(4) 0.3138(4) 0.0768(2) 0.0256(7) Uani d . 1 . .
    C C6 0.0621(4) 0.3419(4) 0.1015(2) 0.0236(7) Uani d . 1 . .
    H H6 -0.0253 0.3167 0.0549 0.028 Uiso calc R 1 . .
    C C7 0.0292(4) 0.4017(3) 0.1871(2) 0.0199(6) Uani d . 1 . .
    C C8 -0.1438(4) 0.4368(4) 0.2032(2) 0.0252(7) Uani d . 1 . .
    H H8A -0.2171 0.3968 0.1479 0.030 Uiso calc R 1 . .
    H H8B -0.1566 0.5478 0.2104 0.030 Uiso calc R 1 . .
    C C9 -0.1890(4) 0.3649(4) 0.2923(2) 0.0233(7) Uani d . 1 . .
    H H9A -0.2987 0.3933 0.3028 0.028 Uiso calc R 1 . .
    H H9B -0.1860 0.2532 0.2830 0.028 Uiso calc R 1 . .
    C C10 -0.0702(3) 0.4211(3) 0.3791(2) 0.0172(6) Uani d . 1 . .
    H H10 -0.0778 0.5335 0.3895 0.021 Uiso calc R 1 . .
    C C11 0.1060(3) 0.3806(3) 0.3636(2) 0.0171(6) Uani d . 1 . .
    H H11 0.1089 0.2677 0.3558 0.021 Uiso calc R 1 . .
    C C12 0.2261(4) 0.4297(3) 0.45342(19) 0.0183(6) Uani d . 1 . .
    H H12A 0.3336 0.3936 0.4435 0.022 Uiso calc R 1 . .
    H H12B 0.2318 0.5416 0.4617 0.022 Uiso calc R 1 . .
    C C13 0.1786(3) 0.3666(3) 0.5454(2) 0.0174(6) Uani d . 1 . .
    H H13A 0.1887 0.2552 0.5416 0.021 Uiso calc R 1 . .
    H H13B 0.2527 0.4092 0.5997 0.021 Uiso calc R 1 . .
    C C14 0.0042(3) 0.4081(3) 0.56053(19) 0.0150(6) Uani d . 1 . .
    C C15 -0.0106(4) 0.5830(3) 0.5827(2) 0.0200(6) Uani d . 1 . .
    H H15A 0.0221 0.6368 0.5310 0.030 Uiso calc R 1 . .
    H H15B 0.0583 0.6148 0.6406 0.030 Uiso calc R 1 . .
    H H15C -0.1215 0.6064 0.5904 0.030 Uiso calc R 1 . .
    C C16 -0.1070(3) 0.3466(3) 0.46947(19) 0.0160(6) Uani d . 1 . .
    H H16 -0.0842 0.2365 0.4595 0.019 Uiso calc R 1 . .
    C C17 -0.2799(4) 0.3562(3) 0.4976(2) 0.0197(6) Uani d . 1 . .
    H H17A -0.3264 0.4561 0.4857 0.024 Uiso calc R 1 . .
    H H17B -0.3503 0.2760 0.4626 0.024 Uiso calc R 1 . .
    C C18 -0.2555(4) 0.3326(3) 0.6037(2) 0.0180(6) Uani d . 1 . .
    C C19 -0.0724(3) 0.3211(3) 0.6372(2) 0.0166(6) Uani d . 1 . .
    H H19 -0.0441 0.2121 0.6285 0.020 Uiso calc R 1 . .
    C C20 -0.0217(3) 0.3736(3) 0.7419(2) 0.0183(6) Uani d . 1 . .
    H H20 -0.0455 0.4832 0.7533 0.022 Uiso calc R 1 . .
    C C21 -0.0954(4) 0.2809(4) 0.8131(2) 0.0227(6) Uani d . 1 . .
    H H21A -0.0495 0.3160 0.8767 0.034 Uiso calc R 1 . .
    H H21B -0.0724 0.1736 0.8013 0.034 Uiso calc R 1 . .
    H H21C -0.2111 0.2944 0.8063 0.034 Uiso calc R 1 . .
    C C22 0.2442(4) 0.4532(3) 0.8198(2) 0.0198(6) Uani d . 1 . .
    C C23 0.4153(4) 0.3996(4) 0.8376(2) 0.0249(7) Uani d . 1 . .
    H H23A 0.4812 0.4786 0.8755 0.037 Uiso calc R 1 . .
    H H23B 0.4572 0.3787 0.7777 0.037 Uiso calc R 1 . .
    H H23C 0.4175 0.3072 0.8711 0.037 Uiso calc R 1 . .
    C C24 0.8266(4) 0.6592(4) 0.9568(2) 0.0248(6) Uani d . 1 . .
    H H24A 0.8741 0.6256 1.0170 0.037 Uiso calc R 1 . .
    H H24B 0.8924 0.6262 0.9080 0.037 Uiso calc R 1 . .
    H H24C 0.7190 0.6152 0.9410 0.037 Uiso calc R 1 . .
    C C25 0.8174(4) 0.8369(3) 0.96365(19) 0.0180(6) Uani d . 1 . .
    C C26 0.9907(4) 0.9082(4) 0.9777(2) 0.0239(7) Uani d . 1 . .
    H H26A 1.0528 0.8587 0.9306 0.029 Uiso calc R 1 . .
    H H26B 0.9841 1.0169 0.9664 0.029 Uiso calc R 1 . .
    C C27 1.0807(4) 0.8922(4) 1.0769(2) 0.0268(7) Uani d . 1 . .
    H H27A 1.1021 0.7840 1.0850 0.032 Uiso calc R 1 . .
    H H27B 1.1846 0.9469 1.0827 0.032 Uiso calc R 1 . .
    C C28 0.9851(4) 0.9551(4) 1.1542(2) 0.0240(7) Uani d . 1 . .
    C C29 0.8083(4) 0.9441(4) 1.1330(2) 0.0253(7) Uani d . 1 . .
    H H29 0.7465 0.9798 1.1804 0.030 Uiso calc R 1 . .
    C C30 0.7293(4) 0.8859(3) 1.0493(2) 0.0217(7) Uani d . 1 . .
    C C31 0.5485(4) 0.8600(4) 1.0375(2) 0.0276(7) Uani d . 1 . .
    H H31A 0.5049 0.9065 1.0933 0.033 Uiso calc R 1 . .
    H H31B 0.5246 0.7500 1.0335 0.033 Uiso calc R 1 . .
    C C32 0.4645(4) 0.9291(4) 0.9476(2) 0.0256(7) Uani d . 1 . .
    H H32A 0.3490 0.9038 0.9400 0.031 Uiso calc R 1 . .
    H H32B 0.4773 1.0407 0.9544 0.031 Uiso calc R 1 . .
    C C33 0.5384(4) 0.8652(3) 0.8596(2) 0.0180(6) Uani d . 1 . .
    H H33 0.5187 0.7533 0.8512 0.022 Uiso calc R 1 . .
    C C34 0.7233(3) 0.8976(3) 0.87123(19) 0.0161(6) Uani d . 1 . .
    H H34 0.7366 1.0103 0.8785 0.019 Uiso calc R 1 . .
    C C35 0.7982(4) 0.8454(3) 0.7801(2) 0.0184(6) Uani d . 1 . .
    H H35 0.7948 0.7334 0.7723 0.022 Uiso calc R 1 . .
    H H35B 0.9115 0.8787 0.7879 0.022 Uiso calc R 1 . .
    C C36 0.7109(3) 0.9090(3) 0.6891(2) 0.0177(6) Uani d . 1 . .
    H H36A 0.7282 1.0200 0.6922 0.021 Uiso calc R 1 . .
    H H36B 0.7573 0.8642 0.6339 0.021 Uiso calc R 1 . .
    C C37 0.5281(3) 0.8725(3) 0.67725(19) 0.0150(6) Uani d . 1 . .
    C C38 0.4955(4) 0.6982(3) 0.6570(2) 0.0204(6) Uani d . 1 . .
    H H38A 0.5381 0.6634 0.5991 0.031 Uiso calc R 1 . .
    H H38B 0.3803 0.6775 0.6499 0.031 Uiso calc R 1 . .
    H H38C 0.5475 0.6447 0.7091 0.031 Uiso calc R 1 . .
    C C39 0.4629(3) 0.9379(3) 0.76972(19) 0.0167(6) Uani d . 1 . .
    H H39 0.4946 1.0476 0.7781 0.020 Uiso calc R 1 . .
    C C40 0.2778(4) 0.9317(4) 0.7444(2) 0.0205(6) Uani d . 1 . .
    H H40A 0.2329 0.8335 0.7585 0.025 Uiso calc R 1 . .
    H H40B 0.2273 1.0144 0.7795 0.025 Uiso calc R 1 . .
    C C41 0.2523(4) 0.9512(3) 0.6378(2) 0.0184(6) Uani d . 1 . .
    C C42 0.4199(3) 0.9600(3) 0.6019(2) 0.0162(6) Uani d . 1 . .
    H H42 0.4559 1.0686 0.6100 0.019 Uiso calc R 1 . .
    C C43 0.4216(4) 0.9065(3) 0.4966(2) 0.0192(6) Uani d . 1 . .
    H H43 0.3931 0.7962 0.4862 0.023 Uiso calc R 1 . .
    C C44 0.3164(4) 0.9962(4) 0.4253(2) 0.0240(7) Uani d . 1 . .
    H H44A 0.3299 0.9570 0.3615 0.036 Uiso calc R 1 . .
    H H44B 0.3481 1.1035 0.4339 0.036 Uiso calc R 1 . .
    H H44C 0.2043 0.9850 0.4352 0.036 Uiso calc R 1 . .
    C C45 0.6574(4) 0.8269(3) 0.4217(2) 0.0204(6) Uani d . 1 . .
    C C46 0.8215(4) 0.8812(4) 0.4021(2) 0.0262(7) Uani d . 1 . .
    H H46A 0.8667 0.8047 0.3609 0.039 Uiso calc R 1 . .
    H H46B 0.8922 0.8973 0.4612 0.039 Uiso calc R 1 . .
    H H46C 0.8110 0.9765 0.3715 0.039 Uiso calc R 1 . .
loop_
    _atom_site_aniso_label
    _atom_site_aniso_U_11
    _atom_site_aniso_U_22
    _atom_site_aniso_U_33
    _atom_site_aniso_U_12
    _atom_site_aniso_U_13
    _atom_site_aniso_U_23
    O1 0.0412(15) 0.0379(13) 0.0235(12) 0.0034(11) 0.0133(10) 0.0012(10)
    O2 0.0210(11) 0.0307(12) 0.0252(11) -0.0001(9) 0.0088(9) 0.0052(9)
    O3 0.0203(11) 0.0211(10) 0.0161(10) -0.0008(9) 0.0024(8) 0.0001(8)
    O4 0.0271(12) 0.0255(12) 0.0452(14) -0.0027(10) 0.0017(10) -0.0113(10)
    O5 0.0362(14) 0.0370(13) 0.0204(11) -0.0050(11) -0.0074(10) 0.0026(10)
    O6 0.0159(11) 0.0266(11) 0.0278(11) -0.0007(9) -0.0031(9) 0.0060(9)
    O7 0.0198(11) 0.0203(10) 0.0167(10) -0.0015(8) 0.0027(8) 0.0023(8)
    O8 0.0313(14) 0.0257(12) 0.0463(15) -0.0016(10) 0.0102(11) -0.0094(10)
    C1 0.0327(18) 0.0287(16) 0.0193(15) -0.0077(13) 0.0014(13) 0.0081(12)
    C2 0.0175(15) 0.0272(16) 0.0162(14) -0.0026(12) 0.0041(11) 0.0062(12)
    C3 0.0210(16) 0.0415(19) 0.0195(15) 0.0023(14) 0.0048(12) 0.0062(13)
    C4 0.0222(17) 0.046(2) 0.0244(16) 0.0004(14) 0.0113(14) 0.0072(14)
    C5 0.0350(19) 0.0254(16) 0.0187(15) 0.0040(14) 0.0087(13) 0.0078(12)
    C6 0.0259(17) 0.0267(16) 0.0184(14) -0.0007(13) 0.0009(12) 0.0070(12)
    C7 0.0199(16) 0.0214(15) 0.0191(14) -0.0005(12) 0.0025(12) 0.0065(11)
    C8 0.0218(16) 0.0356(17) 0.0182(15) 0.0033(13) 0.0003(12) 0.0057(13)
    C9 0.0181(15) 0.0329(17) 0.0193(15) 0.0006(13) 0.0032(12) 0.0025(12)
    C10 0.0176(15) 0.0192(14) 0.0155(14) 0.0001(11) 0.0038(11) 0.0027(11)
    C11 0.0173(15) 0.0202(14) 0.0143(13) -0.0006(11) 0.0028(11) 0.0030(11)
    C12 0.0153(14) 0.0237(14) 0.0165(14) -0.0036(12) 0.0033(11) 0.0031(11)
    C13 0.0163(15) 0.0203(14) 0.0153(13) -0.0046(12) 0.0003(11) 0.0018(11)
    C14 0.0167(14) 0.0154(13) 0.0133(13) -0.0024(11) 0.0032(11) 0.0025(10)
    C15 0.0270(16) 0.0187(14) 0.0147(13) -0.0030(12) 0.0033(11) 0.0021(11)
    C16 0.0161(14) 0.0177(14) 0.0143(13) 0.0005(11) 0.0019(11) 0.0031(11)
    C17 0.0153(14) 0.0221(14) 0.0222(15) -0.0014(11) 0.0043(12) 0.0012(12)
    C18 0.0181(15) 0.0128(13) 0.0239(14) -0.0022(11) 0.0068(12) -0.0009(11)
    C19 0.0191(15) 0.0137(13) 0.0183(14) 0.0008(11) 0.0066(11) 0.0032(10)
    C20 0.0182(15) 0.0182(14) 0.0193(14) -0.0017(12) 0.0050(11) 0.0030(11)
    C21 0.0239(16) 0.0269(16) 0.0184(14) -0.0044(13) 0.0065(12) 0.0042(12)
    C22 0.0225(16) 0.0197(15) 0.0179(14) -0.0049(12) 0.0047(12) 0.0025(12)
    C23 0.0252(17) 0.0266(16) 0.0233(15) -0.0054(13) 0.0038(13) 0.0048(12)
    C24 0.0292(17) 0.0247(15) 0.0208(14) 0.0026(13) 0.0005(12) 0.0072(12)
    C25 0.0185(14) 0.0234(15) 0.0125(13) 0.0005(12) 0.0010(11) 0.0050(11)
    C26 0.0223(16) 0.0302(16) 0.0197(15) -0.0018(13) 0.0035(12) 0.0044(12)
    C27 0.0184(16) 0.0375(18) 0.0242(16) -0.0020(14) -0.0020(12) 0.0094(13)
    C28 0.0307(17) 0.0233(15) 0.0176(15) -0.0009(13) -0.0019(13) 0.0064(12)
    C29 0.0321(18) 0.0293(16) 0.0155(14) 0.0049(14) 0.0040(13) 0.0048(12)
    C30 0.0254(17) 0.0220(15) 0.0184(14) 0.0035(13) 0.0021(12) 0.0069(12)
    C31 0.0216(16) 0.046(2) 0.0167(15) -0.0016(14) 0.0069(12) 0.0046(13)
    C32 0.0175(15) 0.0396(19) 0.0194(15) 0.0011(14) 0.0025(12) -0.0003(13)
    C33 0.0170(15) 0.0198(14) 0.0175(14) -0.0008(11) 0.0025(11) 0.0028(11)
    C34 0.0176(15) 0.0153(13) 0.0156(14) 0.0011(11) 0.0016(11) 0.0029(11)
    C35 0.0137(14) 0.0229(15) 0.0189(14) -0.0002(11) 0.0022(11) 0.0026(11)
    C36 0.0153(14) 0.0224(14) 0.0154(13) 0.0012(11) 0.0024(11) 0.0006(11)
    C37 0.0135(14) 0.0169(14) 0.0143(13) 0.0014(11) 0.0006(11) -0.0003(10)
    C38 0.0242(15) 0.0178(14) 0.0191(14) 0.0020(12) 0.0020(12) 0.0011(11)
    C39 0.0160(14) 0.0183(14) 0.0160(14) -0.0009(11) 0.0031(11) 0.0007(11)
    C40 0.0160(15) 0.0233(15) 0.0224(15) 0.0005(11) 0.0041(11) 0.0004(12)
    C41 0.0170(15) 0.0111(13) 0.0262(15) -0.0021(11) 0.0010(12) -0.0015(11)
    C42 0.0196(15) 0.0125(13) 0.0160(13) -0.0021(11) 0.0005(11) -0.0005(10)
    C43 0.0185(15) 0.0225(15) 0.0160(14) -0.0010(12) 0.0003(11) 0.0013(11)
    C44 0.0261(16) 0.0276(16) 0.0181(15) -0.0001(13) -0.0001(12) 0.0040(12)
    C45 0.0257(16) 0.0208(15) 0.0137(13) 0.0033(12) -0.0024(12) 0.0019(11)
    C46 0.0274(17) 0.0286(16) 0.0232(16) 0.0031(13) 0.0042(13) 0.0033(12)
_geom_special_details
;
 All esds (except the esd in the dihedral angle between two l.s. planes)
 are estimated using the full covariance matrix.  The cell esds are taken
 into account individually in the estimation of esds in distances, angles
 and torsion angles; correlations between esds in cell parameters are only
 used when they are defined by crystal symmetry.  An approximate (isotropic)
 treatment of cell esds is used for estimating esds involving l.s. planes.
;
loop_
    _geom_bond_atom_site_label_1
    _geom_bond_atom_site_label_2
    _geom_bond_site_symmetry_2
    _geom_bond_distance
    _geom_bond_publ_flag
    O1 C5 . 1.220(4) ?
    O2 C18 . 1.211(4) ?
    O3 C22 . 1.349(4) ?
    O3 C20 . 1.463(3) ?
    O4 C22 . 1.200(4) ?
    O5 C28 . 1.229(4) ?
    O6 C41 . 1.212(4) ?
    O7 C45 . 1.339(4) ?
    O7 C43 . 1.473(4) ?
    O8 C45 . 1.207(4) ?
    C1 C2 . 1.539(4) ?
    C1 H1A . 0.9600 ?
    C1 H1B . 0.9600 ?
    C1 H1C . 0.9600 ?
    C2 C7 . 1.522(4) ?
    C2 C3 . 1.540(4) ?
    C2 C11 . 1.565(4) ?
    C3 C4 . 1.532(4) ?
    C3 H3A . 0.9700 ?
    C3 H3B . 0.9700 ?
    C4 C5 . 1.500(5) ?
    C4 H4A . 0.9700 ?
    C4 H4B . 0.9700 ?
    C5 C6 . 1.459(4) ?
    C6 C7 . 1.342(4) ?
    C6 H6 . 0.9300 ?
    C7 C8 . 1.509(4) ?
    C8 C9 . 1.529(4) ?
    C8 H8A . 0.9700 ?
    C8 H8B . 0.9700 ?
    C9 C10 . 1.523(4) ?
    C9 H9A . 0.9700 ?
    C9 H9B . 0.9700 ?
    C10 C16 . 1.534(4) ?
    C10 C11 . 1.542(4) ?
    C10 H10 . 0.9800 ?
    C11 C12 . 1.545(4) ?
    C11 H11 . 0.9800 ?
    C12 C13 . 1.539(4) ?
    C12 H12A . 0.9700 ?
    C12 H12B . 0.9700 ?
    C13 C14 . 1.528(4) ?
    C13 H13A . 0.9700 ?
    C13 H13B . 0.9700 ?
    C14 C15 . 1.537(4) ?
    C14 C16 . 1.546(4) ?
    C14 C19 . 1.558(4) ?
    C15 H15A . 0.9600 ?
    C15 H15B . 0.9600 ?
    C15 H15C . 0.9600 ?
    C16 C17 . 1.533(4) ?
    C16 H16 . 0.9800 ?
    C17 C18 . 1.518(4) ?
    C17 H17A . 0.9700 ?
    C17 H17B . 0.9700 ?
    C18 C19 . 1.538(4) ?
    C19 C20 . 1.523(4) ?
    C19 H19 . 0.9800 ?
    C20 C21 . 1.512(4) ?
    C20 H20 . 0.9800 ?
    C21 H21A . 0.9600 ?
    C21 H21B . 0.9600 ?
    C21 H21C . 0.9600 ?
    C22 C23 . 1.494(4) ?
    C23 H23A . 0.9600 ?
    C23 H23B . 0.9600 ?
    C23 H23C . 0.9600 ?
    C24 C25 . 1.542(4) ?
    C24 H24A . 0.9600 ?
    C24 H24B . 0.9600 ?
    C24 H24C . 0.9600 ?
    C25 C30 . 1.526(4) ?
    C25 C26 . 1.541(4) ?
    C25 C34 . 1.566(4) ?
    C26 C27 . 1.522(4) ?
    C26 H26A . 0.9700 ?
    C26 H26B . 0.9700 ?
    C27 C28 . 1.502(4) ?
    C27 H27A . 0.9700 ?
    C27 H27B . 0.9700 ?
    C28 C29 . 1.458(5) ?
    C29 C30 . 1.341(4) ?
    C29 H29 . 0.9300 ?
    C30 C31 . 1.499(4) ?
    C31 C32 . 1.536(4) ?
    C31 H31A . 0.9700 ?
    C31 H31B . 0.9700 ?
    C32 C33 . 1.525(4) ?
    C32 H32A . 0.9700 ?
    C32 H32B . 0.9700 ?
    C33 C39 . 1.528(4) ?
    C33 C34 . 1.540(4) ?
    C33 H33 . 0.9800 ?
    C34 C35 . 1.538(4) ?
    C34 H34 . 0.9800 ?
    C35 C36 . 1.538(4) ?
    C35 H35 . 0.9700 ?
    C35 H35B . 0.9700 ?
    C36 C37 . 1.530(4) ?
    C36 H36A . 0.9700 ?
    C36 H36B . 0.9700 ?
    C37 C38 . 1.534(4) ?
    C37 C39 . 1.548(4) ?
    C37 C42 . 1.553(4) ?
    C38 H38A . 0.9600 ?
    C38 H38B . 0.9600 ?
    C38 H38C . 0.9600 ?
    C39 C40 . 1.530(4) ?
    C39 H39 . 0.9800 ?
    C40 C41 . 1.518(4) ?
    C40 H40A . 0.9700 ?
    C40 H40B . 0.9700 ?
    C41 C42 . 1.538(4) ?
    C42 C43 . 1.529(4) ?
    C42 H42 . 0.9800 ?
    C43 C44 . 1.515(4) ?
    C43 H43 . 0.9800 ?
    C44 H44A . 0.9600 ?
    C44 H44B . 0.9600 ?
    C44 H44C . 0.9600 ?
    C45 C46 . 1.498(4) ?
    C46 H46A . 0.9600 ?
    C46 H46B . 0.9600 ?
    C46 H46C . 0.9600 ?
loop_
    _geom_angle_atom_site_label_1
    _geom_angle_atom_site_label_2
    _geom_angle_atom_site_label_3
    _geom_angle_site_symmetry_1
    _geom_angle_site_symmetry_3
    _geom_angle
    _geom_angle_publ_flag
    C22 O3 C20 . . 117.8(2) ?
    C45 O7 C43 . . 118.4(2) ?
    C2 C1 H1A . . 109.5 ?
    C2 C1 H1B . . 109.5 ?
    H1A C1 H1B . . 109.5 ?
    C2 C1 H1C . . 109.5 ?
    H1A C1 H1C . . 109.5 ?
    H1B C1 H1C . . 109.5 ?
    C7 C2 C1 . . 108.1(2) ?
    C7 C2 C3 . . 109.8(2) ?
    C1 C2 C3 . . 110.1(3) ?
    C7 C2 C11 . . 109.3(2) ?
    C1 C2 C11 . . 111.7(2) ?
    C3 C2 C11 . . 107.8(2) ?
    C4 C3 C2 . . 113.3(3) ?
    C4 C3 H3A . . 108.9 ?
    C2 C3 H3A . . 108.9 ?
    C4 C3 H3B . . 108.9 ?
    C2 C3 H3B . . 108.9 ?
    H3A C3 H3B . . 107.7 ?
    C5 C4 C3 . . 111.2(3) ?
    C5 C4 H4A . . 109.4 ?
    C3 C4 H4A . . 109.4 ?
    C5 C4 H4B . . 109.4 ?
    C3 C4 H4B . . 109.4 ?
    H4A C4 H4B . . 108.0 ?
    O1 C5 C6 . . 121.6(3) ?
    O1 C5 C4 . . 122.6(3) ?
    C6 C5 C4 . . 115.7(3) ?
    C7 C6 C5 . . 124.3(3) ?
    C7 C6 H6 . . 117.8 ?
    C5 C6 H6 . . 117.8 ?
    C6 C7 C8 . . 120.1(3) ?
    C6 C7 C2 . . 122.7(3) ?
    C8 C7 C2 . . 117.1(3) ?
    C7 C8 C9 . . 111.3(2) ?
    C7 C8 H8A . . 109.4 ?
    C9 C8 H8A . . 109.4 ?
    C7 C8 H8B . . 109.4 ?
    C9 C8 H8B . . 109.4 ?
    H8A C8 H8B . . 108.0 ?
    C10 C9 C8 . . 110.0(3) ?
    C10 C9 H9A . . 109.7 ?
    C8 C9 H9A . . 109.7 ?
    C10 C9 H9B . . 109.7 ?
    C8 C9 H9B . . 109.7 ?
    H9A C9 H9B . . 108.2 ?
    C9 C10 C16 . . 111.7(2) ?
    C9 C10 C11 . . 110.9(2) ?
    C16 C10 C11 . . 107.3(2) ?
    C9 C10 H10 . . 109.0 ?
    C16 C10 H10 . . 109.0 ?
    C11 C10 H10 . . 109.0 ?
    C10 C11 C12 . . 111.1(2) ?
    C10 C11 C2 . . 114.1(2) ?
    C12 C11 C2 . . 112.4(2) ?
    C10 C11 H11 . . 106.2 ?
    C12 C11 H11 . . 106.2 ?
    C2 C11 H11 . . 106.2 ?
    C13 C12 C11 . . 113.5(2) ?
    C13 C12 H12A . . 108.9 ?
    C11 C12 H12A . . 108.9 ?
    C13 C12 H12B . . 108.9 ?
    C11 C12 H12B . . 108.9 ?
    H12A C12 H12B . . 107.7 ?
    C14 C13 C12 . . 111.3(2) ?
    C14 C13 H13A . . 109.4 ?
    C12 C13 H13A . . 109.4 ?
    C14 C13 H13B . . 109.4 ?
    C12 C13 H13B . . 109.4 ?
    H13A C13 H13B . . 108.0 ?
    C13 C14 C15 . . 111.0(2) ?
    C13 C14 C16 . . 107.1(2) ?
    C15 C14 C16 . . 112.7(2) ?
    C13 C14 C19 . . 116.4(2) ?
    C15 C14 C19 . . 109.1(2) ?
    C16 C14 C19 . . 100.1(2) ?
    C14 C15 H15A . . 109.5 ?
    C14 C15 H15B . . 109.5 ?
    H15A C15 H15B . . 109.5 ?
    C14 C15 H15C . . 109.5 ?
    H15A C15 H15C . . 109.5 ?
    H15B C15 H15C . . 109.5 ?
    C17 C16 C10 . . 118.7(2) ?
    C17 C16 C14 . . 104.6(2) ?
    C10 C16 C14 . . 113.4(2) ?
    C17 C16 H16 . . 106.4 ?
    C10 C16 H16 . . 106.4 ?
    C14 C16 H16 . . 106.4 ?
    C18 C17 C16 . . 103.3(2) ?
    C18 C17 H17A . . 111.1 ?
    C16 C17 H17A . . 111.1 ?
    C18 C17 H17B . . 111.1 ?
    C16 C17 H17B . . 111.1 ?
    H17A C17 H17B . . 109.1 ?
    O2 C18 C17 . . 123.8(3) ?
    O2 C18 C19 . . 127.0(3) ?
    C17 C18 C19 . . 109.2(2) ?
    C20 C19 C18 . . 114.8(2) ?
    C20 C19 C14 . . 117.7(2) ?
    C18 C19 C14 . . 101.8(2) ?
    C20 C19 H19 . . 107.3 ?
    C18 C19 H19 . . 107.3 ?
    C14 C19 H19 . . 107.3 ?
    O3 C20 C21 . . 106.5(2) ?
    O3 C20 C19 . . 105.3(2) ?
    C21 C20 C19 . . 115.3(2) ?
    O3 C20 H20 . . 109.8 ?
    C21 C20 H20 . . 109.8 ?
    C19 C20 H20 . . 109.8 ?
    C20 C21 H21A . . 109.5 ?
    C20 C21 H21B . . 109.5 ?
    H21A C21 H21B . . 109.5 ?
    C20 C21 H21C . . 109.5 ?
    H21A C21 H21C . . 109.5 ?
    H21B C21 H21C . . 109.5 ?
    O4 C22 O3 . . 124.0(3) ?
    O4 C22 C23 . . 125.9(3) ?
    O3 C22 C23 . . 110.2(3) ?
    C22 C23 H23A . . 109.5 ?
    C22 C23 H23B . . 109.5 ?
    H23A C23 H23B . . 109.5 ?
    C22 C23 H23C . . 109.5 ?
    H23A C23 H23C . . 109.5 ?
    H23B C23 H23C . . 109.5 ?
    C25 C24 H24A . . 109.5 ?
    C25 C24 H24B . . 109.5 ?
    H24A C24 H24B . . 109.5 ?
    C25 C24 H24C . . 109.5 ?
    H24A C24 H24C . . 109.5 ?
    H24B C24 H24C . . 109.5 ?
    C30 C25 C26 . . 109.9(2) ?
    C30 C25 C24 . . 107.9(2) ?
    C26 C25 C24 . . 109.7(2) ?
    C30 C25 C34 . . 109.3(2) ?
    C26 C25 C34 . . 108.2(2) ?
    C24 C25 C34 . . 111.8(2) ?
    C27 C26 C25 . . 113.5(2) ?
    C27 C26 H26A . . 108.9 ?
    C25 C26 H26A . . 108.9 ?
    C27 C26 H26B . . 108.9 ?
    C25 C26 H26B . . 108.9 ?
    H26A C26 H26B . . 107.7 ?
    C28 C27 C26 . . 111.9(3) ?
    C28 C27 H27A . . 109.2 ?
    C26 C27 H27A . . 109.2 ?
    C28 C27 H27B . . 109.2 ?
    C26 C27 H27B . . 109.2 ?
    H27A C27 H27B . . 107.9 ?
    O5 C28 C29 . . 121.8(3) ?
    O5 C28 C27 . . 121.7(3) ?
    C29 C28 C27 . . 116.4(3) ?
    C30 C29 C28 . . 124.1(3) ?
    C30 C29 H29 . . 117.9 ?
    C28 C29 H29 . . 117.9 ?
    C29 C30 C31 . . 120.7(3) ?
    C29 C30 C25 . . 122.5(3) ?
    C31 C30 C25 . . 116.8(3) ?
    C30 C31 C32 . . 112.1(3) ?
    C30 C31 H31A . . 109.2 ?
    C32 C31 H31A . . 109.2 ?
    C30 C31 H31B . . 109.2 ?
    C32 C31 H31B . . 109.2 ?
    H31A C31 H31B . . 107.9 ?
    C33 C32 C31 . . 110.1(3) ?
    C33 C32 H32A . . 109.6 ?
    C31 C32 H32A . . 109.6 ?
    C33 C32 H32B . . 109.6 ?
    C31 C32 H32B . . 109.6 ?
    H32A C32 H32B . . 108.1 ?
    C32 C33 C39 . . 111.3(2) ?
    C32 C33 C34 . . 110.9(2) ?
    C39 C33 C34 . . 108.0(2) ?
    C32 C33 H33 . . 108.9 ?
    C39 C33 H33 . . 108.9 ?
    C34 C33 H33 . . 108.9 ?
    C35 C34 C33 . . 111.7(2) ?
    C35 C34 C25 . . 112.8(2) ?
    C33 C34 C25 . . 114.1(2) ?
    C35 C34 H34 . . 105.8 ?
    C33 C34 H34 . . 105.8 ?
    C25 C34 H34 . . 105.8 ?
    C34 C35 C36 . . 113.5(2) ?
    C34 C35 H35 . . 108.9 ?
    C36 C35 H35 . . 108.9 ?
    C34 C35 H35B . . 108.9 ?
    C36 C35 H35B . . 108.9 ?
    H35 C35 H35B . . 107.7 ?
    C37 C36 C35 . . 111.6(2) ?
    C37 C36 H36A . . 109.3 ?
    C35 C36 H36A . . 109.3 ?
    C37 C36 H36B . . 109.3 ?
    C35 C36 H36B . . 109.3 ?
    H36A C36 H36B . . 108.0 ?
    C36 C37 C38 . . 110.7(2) ?
    C36 C37 C39 . . 107.0(2) ?
    C38 C37 C39 . . 112.7(2) ?
    C36 C37 C42 . . 116.8(2) ?
    C38 C37 C42 . . 109.1(2) ?
    C39 C37 C42 . . 100.1(2) ?
    C37 C38 H38A . . 109.5 ?
    C37 C38 H38B . . 109.5 ?
    H38A C38 H38B . . 109.5 ?
    C37 C38 H38C . . 109.5 ?
    H38A C38 H38C . . 109.5 ?
    H38B C38 H38C . . 109.5 ?
    C33 C39 C40 . . 119.0(2) ?
    C33 C39 C37 . . 113.6(2) ?
    C40 C39 C37 . . 104.2(2) ?
    C33 C39 H39 . . 106.4 ?
    C40 C39 H39 . . 106.4 ?
    C37 C39 H39 . . 106.4 ?
    C41 C40 C39 . . 104.0(2) ?
    C41 C40 H40A . . 111.0 ?
    C39 C40 H40A . . 111.0 ?
    C41 C40 H40B . . 111.0 ?
    C39 C40 H40B . . 111.0 ?
    H40A C40 H40B . . 109.0 ?
    O6 C41 C40 . . 124.1(3) ?
    O6 C41 C42 . . 127.3(3) ?
    C40 C41 C42 . . 108.5(2) ?
    C43 C42 C41 . . 115.0(2) ?
    C43 C42 C37 . . 117.6(2) ?
    C41 C42 C37 . . 102.0(2) ?
    C43 C42 H42 . . 107.2 ?
    C41 C42 H42 . . 107.2 ?
    C37 C42 H42 . . 107.2 ?
    O7 C43 C44 . . 106.1(2) ?
    O7 C43 C42 . . 104.9(2) ?
    C44 C43 C42 . . 116.0(2) ?
    O7 C43 H43 . . 109.9 ?
    C44 C43 H43 . . 109.9 ?
    C42 C43 H43 . . 109.9 ?
    C43 C44 H44A . . 109.5 ?
    C43 C44 H44B . . 109.5 ?
    H44A C44 H44B . . 109.5 ?
    C43 C44 H44C . . 109.5 ?
    H44A C44 H44C . . 109.5 ?
    H44B C44 H44C . . 109.5 ?
    O8 C45 O7 . . 123.9(3) ?
    O8 C45 C46 . . 125.3(3) ?
    O7 C45 C46 . . 110.8(2) ?
    C45 C46 H46A . . 109.5 ?
    C45 C46 H46B . . 109.5 ?
    H46A C46 H46B . . 109.5 ?
    C45 C46 H46C . . 109.5 ?
    H46A C46 H46C . . 109.5 ?
    H46B C46 H46C . . 109.5 ?
loop_
    _geom_torsion_atom_site_label_1
    _geom_torsion_atom_site_label_2
    _geom_torsion_atom_site_label_3
    _geom_torsion_atom_site_label_4
    _geom_torsion_site_symmetry_1
    _geom_torsion_site_symmetry_2
    _geom_torsion_site_symmetry_3
    _geom_torsion_site_symmetry_4
    _geom_torsion
    _geom_torsion_publ_flag
    C7 C2 C3 C4 . . . . 45.7(4) ?
    C1 C2 C3 C4 . . . . -73.2(3) ?
    C11 C2 C3 C4 . . . . 164.8(3) ?
    C2 C3 C4 C5 . . . . -55.9(4) ?
    C3 C4 C5 O1 . . . . -146.1(3) ?
    C3 C4 C5 C6 . . . . 35.0(4) ?
    O1 C5 C6 C7 . . . . 174.6(3) ?
    C4 C5 C6 C7 . . . . -6.5(4) ?
    C5 C6 C7 C8 . . . . 175.6(3) ?
    C5 C6 C7 C2 . . . . -3.0(5) ?
    C1 C2 C7 C6 . . . . 103.3(3) ?
    C3 C2 C7 C6 . . . . -16.9(4) ?
    C11 C2 C7 C6 . . . . -135.0(3) ?
    C1 C2 C7 C8 . . . . -75.4(3) ?
    C3 C2 C7 C8 . . . . 164.5(3) ?
    C11 C2 C7 C8 . . . . 46.4(3) ?
    C6 C7 C8 C9 . . . . 128.6(3) ?
    C2 C7 C8 C9 . . . . -52.7(4) ?
    C7 C8 C9 C10 . . . . 56.5(3) ?
    C8 C9 C10 C16 . . . . -177.8(2) ?
    C8 C9 C10 C11 . . . . -58.1(3) ?
    C9 C10 C11 C12 . . . . -177.0(2) ?
    C16 C10 C11 C12 . . . . -54.8(3) ?
    C9 C10 C11 C2 . . . . 54.6(3) ?
    C16 C10 C11 C2 . . . . 176.9(2) ?
    C7 C2 C11 C10 . . . . -46.7(3) ?
    C1 C2 C11 C10 . . . . 72.9(3) ?
    C3 C2 C11 C10 . . . . -166.0(2) ?
    C7 C2 C11 C12 . . . . -174.4(2) ?
    C1 C2 C11 C12 . . . . -54.8(3) ?
    C3 C2 C11 C12 . . . . 66.3(3) ?
    C10 C11 C12 C13 . . . . 53.1(3) ?
    C2 C11 C12 C13 . . . . -177.6(2) ?
    C11 C12 C13 C14 . . . . -53.8(3) ?
    C12 C13 C14 C15 . . . . -67.9(3) ?
    C12 C13 C14 C16 . . . . 55.5(3) ?
    C12 C13 C14 C19 . . . . 166.6(2) ?
    C9 C10 C16 C17 . . . . -53.0(3) ?
    C11 C10 C16 C17 . . . . -174.8(2) ?
    C9 C10 C16 C14 . . . . -176.4(2) ?
    C11 C10 C16 C14 . . . . 61.8(3) ?
    C13 C14 C16 C17 . . . . 166.9(2) ?
    C15 C14 C16 C17 . . . . -70.7(3) ?
    C19 C14 C16 C17 . . . . 45.0(3) ?
    C13 C14 C16 C10 . . . . -62.3(3) ?
    C15 C14 C16 C10 . . . . 60.1(3) ?
    C19 C14 C16 C10 . . . . 175.9(2) ?
    C10 C16 C17 C18 . . . . -158.1(2) ?
    C14 C16 C17 C18 . . . . -30.4(3) ?
    C16 C17 C18 O2 . . . . -176.4(3) ?
    C16 C17 C18 C19 . . . . 3.8(3) ?
    O2 C18 C19 C20 . . . . -27.7(4) ?
    C17 C18 C19 C20 . . . . 152.0(2) ?
    O2 C18 C19 C14 . . . . -156.1(3) ?
    C17 C18 C19 C14 . . . . 23.7(3) ?
    C13 C14 C19 C20 . . . . 77.6(3) ?
    C15 C14 C19 C20 . . . . -48.9(3) ?
    C16 C14 C19 C20 . . . . -167.4(2) ?
    C13 C14 C19 C18 . . . . -156.0(2) ?
    C15 C14 C19 C18 . . . . 77.5(3) ?
    C16 C14 C19 C18 . . . . -41.0(2) ?
    C22 O3 C20 C21 . . . . -91.5(3) ?
    C22 O3 C20 C19 . . . . 145.7(2) ?
    C18 C19 C20 O3 . . . . 179.4(2) ?
    C14 C19 C20 O3 . . . . -60.8(3) ?
    C18 C19 C20 C21 . . . . 62.3(3) ?
    C14 C19 C20 C21 . . . . -177.8(2) ?
    C20 O3 C22 O4 . . . . -8.6(4) ?
    C20 O3 C22 C23 . . . . 171.8(2) ?
    C30 C25 C26 C27 . . . . 46.1(3) ?
    C24 C25 C26 C27 . . . . -72.4(3) ?
    C34 C25 C26 C27 . . . . 165.3(3) ?
    C25 C26 C27 C28 . . . . -54.0(4) ?
    C26 C27 C28 O5 . . . . -152.6(3) ?
    C26 C27 C28 C29 . . . . 30.9(4) ?
    O5 C28 C29 C30 . . . . -178.2(3) ?
    C27 C28 C29 C30 . . . . -1.7(4) ?
    C28 C29 C30 C31 . . . . 172.1(3) ?
    C28 C29 C30 C25 . . . . -5.4(5) ?
    C26 C25 C30 C29 . . . . -17.0(4) ?
    C24 C25 C30 C29 . . . . 102.6(3) ?
    C34 C25 C30 C29 . . . . -135.6(3) ?
    C26 C25 C30 C31 . . . . 165.4(3) ?
    C24 C25 C30 C31 . . . . -75.0(3) ?
    C34 C25 C30 C31 . . . . 46.8(3) ?
    C29 C30 C31 C32 . . . . 130.3(3) ?
    C25 C30 C31 C32 . . . . -52.1(4) ?
    C30 C31 C32 C33 . . . . 55.3(4) ?
    C31 C32 C33 C39 . . . . -177.2(2) ?
    C31 C32 C33 C34 . . . . -56.9(3) ?
    C32 C33 C34 C35 . . . . -175.6(2) ?
    C39 C33 C34 C35 . . . . -53.4(3) ?
    C32 C33 C34 C25 . . . . 55.0(3) ?
    C39 C33 C34 C25 . . . . 177.1(2) ?
    C30 C25 C34 C35 . . . . -176.6(2) ?
    C26 C25 C34 C35 . . . . 63.7(3) ?
    C24 C25 C34 C35 . . . . -57.2(3) ?
    C30 C25 C34 C33 . . . . -47.8(3) ?
    C26 C25 C34 C33 . . . . -167.4(2) ?
    C24 C25 C34 C33 . . . . 71.6(3) ?
    C33 C34 C35 C36 . . . . 52.0(3) ?
    C25 C34 C35 C36 . . . . -177.9(2) ?
    C34 C35 C36 C37 . . . . -53.6(3) ?
    C35 C36 C37 C38 . . . . -67.5(3) ?
    C35 C36 C37 C39 . . . . 55.6(3) ?
    C35 C36 C37 C42 . . . . 166.8(2) ?
    C32 C33 C39 C40 . . . . -54.3(3) ?
    C34 C33 C39 C40 . . . . -176.2(2) ?
    C32 C33 C39 C37 . . . . -177.6(2) ?
    C34 C33 C39 C37 . . . . 60.5(3) ?
    C36 C37 C39 C33 . . . . -61.6(3) ?
    C38 C37 C39 C33 . . . . 60.3(3) ?
    C42 C37 C39 C33 . . . . 176.1(2) ?
    C36 C37 C39 C40 . . . . 167.3(2) ?
    C38 C37 C39 C40 . . . . -70.8(3) ?
    C42 C37 C39 C40 . . . . 45.0(3) ?
    C33 C39 C40 C41 . . . . -157.7(2) ?
    C37 C39 C40 C41 . . . . -29.9(3) ?
    C39 C40 C41 O6 . . . . -177.9(3) ?
    C39 C40 C41 C42 . . . . 2.8(3) ?
    O6 C41 C42 C43 . . . . -26.0(4) ?
    C40 C41 C42 C43 . . . . 153.2(2) ?
    O6 C41 C42 C37 . . . . -154.3(3) ?
    C40 C41 C42 C37 . . . . 24.9(3) ?
    C36 C37 C42 C43 . . . . 76.4(3) ?
    C38 C37 C42 C43 . . . . -50.1(3) ?
    C39 C37 C42 C43 . . . . -168.6(2) ?
    C36 C37 C42 C41 . . . . -156.9(2) ?
    C38 C37 C42 C41 . . . . 76.6(3) ?
    C39 C37 C42 C41 . . . . -41.9(2) ?
    C45 O7 C43 C44 . . . . -95.8(3) ?
    C45 O7 C43 C42 . . . . 141.0(2) ?
    C41 C42 C43 O7 . . . . 177.4(2) ?
    C37 C42 C43 O7 . . . . -62.5(3) ?
    C41 C42 C43 C44 . . . . 60.7(3) ?
    C37 C42 C43 C44 . . . . -179.2(3) ?
    C43 O7 C45 O8 . . . . -7.9(4) ?
    C43 O7 C45 C46 . . . . 173.4(2) ?
loop_
    _geom_hbond_atom_site_label_D
    _geom_hbond_atom_site_label_H
    _geom_hbond_atom_site_label_A
    _geom_hbond_site_symmetry_A
    _geom_hbond_distance_DH
    _geom_hbond_distance_HA
    _geom_hbond_distance_DA
    _geom_hbond_angle_DHA
    C23 H23B O2 1_655 0.96 2.46 3.393(4) 165
    C46 H46B O6 1_655 0.96 2.49 3.431(4) 167
