# Supplementary material for: (20S)-20-Acet­oxy-4-pregnene-3,16-dione from Commiphora wightii
Source: Acta Crystallogr Sect E Struct Rep Online. 2010 Nov 27;66(Pt 12):o3301. doi: 10.1107/S1600536810047987 (PMC3011540; doi:10.1107/S1600536810047987)
Supplement: Supplementary file 2 [file e-66-o3301-Isup2.hkl]

# 
# h,k,l, Fc-squared, Fo-squared, sigma(Fo-squared) and status flag 
# 
data_I
_shelx_title '  P-1' 
_shelx_refln_list_code          4 
_shelx_F_calc_maximum      165.60 
_exptl_crystal_F_000       404.00 
_reflns_d_resolution_high  0.8410 
 
loop_ 
 _symmetry_equiv_pos_as_xyz 
 'x, y, z' 
 
_cell_length_a     8.2802 
_cell_length_b     8.6819 
_cell_length_c    14.1363 
_cell_angle_alpha  94.130 
_cell_angle_beta   97.028 
_cell_angle_gamma  90.603 
 
_shelx_F_squared_multiplier     1.000 
 
loop_ 
 _refln_index_h 
 _refln_index_k 
 _refln_index_l 
 _refln_F_squared_calc 
 _refln_F_squared_meas 
 _refln_F_squared_sigma 
 _refln_observed_status 
   1   0   0     1097.11     1082.43     18.43 o 
   2   0   0      106.59       88.74      2.89 o 
   3   0   0      410.17      408.02      9.13 o 
   4   0   0      256.60      263.90      7.42 o 
   5   0   0      141.45      144.21      5.66 o 
   6   0   0        2.87        1.19      0.80 o 
   7   0   0       26.94       16.61      2.41 o 
   8   0   0       21.33       20.62      2.72 o 
   9   0   0        7.91        7.00      1.58 o 
  -9   1   0        5.50        6.75      1.90 o 
  -8   1   0       48.66       36.04      7.04 o 
  -7   1   0      223.95      215.21     17.37 o 
  -6   1   0       70.93       72.49      8.43 o 
  -5   1   0      226.13      212.16      7.37 o 
  -4   1   0     1009.14     1060.11     21.15 o 
  -3   1   0       32.25       35.24      2.24 o 
  -2   1   0      220.95      205.63      3.70 o 
  -1   1   0     4696.61     4422.41     93.11 o 
   0   1   0        4.50       -0.68      0.45 o 
   1   1   0     6711.86     6108.92    113.83 o 
   2   1   0      828.21      792.04     10.07 o 
   3   1   0     2017.46     2132.36     51.33 o 
   4   1   0     1182.90     1305.61     29.62 o 
   5   1   0      129.76      118.89      4.34 o 
   6   1   0      286.31      285.77      9.91 o 
   7   1   0      136.70      125.29      3.45 o 
   8   1   0       69.45       57.18      5.94 o 
   9   1   0        4.94        5.75      1.13 o 
  -9   2   0        0.12        0.00      0.62 o 
  -8   2   0       33.88       26.50      3.33 o 
  -7   2   0      289.69      302.14     35.00 o 
  -6   2   0       44.39       46.19      5.74 o 
  -5   2   0       58.02       60.87      3.81 o 
  -4   2   0       94.96       83.17      4.15 o 
  -3   2   0      427.82      404.79      6.84 o 
  -2   2   0      118.30      101.11      2.54 o 
  -1   2   0     2279.34     2248.36     26.64 o 
   0   2   0    27424.62    27345.59    569.61 o 
   1   2   0      509.80      469.97     13.56 o 
   2   2   0       22.05       19.83      1.36 o 
   3   2   0      594.64      668.66      7.64 o 
   4   2   0      142.99      157.34      3.01 o 
   5   2   0       31.73       24.76      1.25 o 
   6   2   0       21.51       23.18      1.33 o 
   7   2   0       51.48       53.42      2.15 o 
   8   2   0       11.77       16.09      1.84 o 
   9   2   0       12.45       15.85      2.91 o 
  -9   3   0        5.44        5.35      1.60 o 
  -8   3   0       71.64       49.50      4.37 o 
  -7   3   0      298.16      261.63     10.03 o 
  -6   3   0      180.42      156.03      7.03 o 
  -5   3   0        9.07        9.55      1.82 o 
  -4   3   0       88.71       98.85      3.25 o 
  -3   3   0      130.61      121.60      3.35 o 
  -2   3   0       18.12       23.20      1.36 o 
  -1   3   0      552.78      556.59     19.78 o 
   0   3   0     5832.19     7748.95    236.06 o 
   1   3   0      658.28      694.07     22.88 o 
   2   3   0      164.99      173.22      3.53 o 
   3   3   0      137.40      129.38      2.34 o 
   4   3   0      331.56      355.66      6.86 o 
   5   3   0        4.64        4.07      0.59 o 
   6   3   0       29.69       29.00      2.50 o 
   7   3   0       55.89       53.76      2.74 o 
   8   3   0        1.41        3.56      1.48 o 
   9   3   0       24.14       26.72      3.78 o 
  -9   4   0       18.62       20.84      3.42 o 
  -8   4   0      160.02      155.35      8.10 o 
  -7   4   0      233.60      227.37      9.52 o 
  -6   4   0      139.32      120.11      6.36 o 
  -5   4   0      268.97      254.20     12.68 o 
  -4   4   0       76.84       75.63      2.98 o 
  -3   4   0      228.39      210.67      4.94 o 
  -2   4   0       97.21      112.41      3.21 o 
  -1   4   0      313.44      372.60     10.85 o 
   0   4   0     3280.25     4494.73    235.92 o 
   1   4   0      773.71      808.78     28.58 o 
   2   4   0      176.62      172.56      2.72 o 
   3   4   0      176.87      176.99      3.33 o 
   4   4   0       30.69       34.88      1.53 o 
   5   4   0       81.60       82.47      2.70 o 
   6   4   0      182.36      178.90      4.86 o 
   7   4   0      176.65      196.95      9.13 o 
   8   4   0       20.89       35.77      4.26 o 
  -8   5   0       43.75       44.73      4.31 o 
  -7   5   0      110.79      108.63      6.55 o 
  -6   5   0      352.23      305.22     11.06 o 
  -5   5   0      176.86      167.47     13.07 o 
  -4   5   0       66.56       56.30      3.67 o 
  -3   5   0      164.49      145.36      4.94 o 
  -2   5   0       43.18       38.50      5.29 o 
  -1   5   0      657.33      709.61     49.03 o 
   0   5   0      352.27      422.89     21.25 o 
   1   5   0     1305.84     1381.20     72.42 o 
   2   5   0       50.92       47.57      3.06 o 
   3   5   0      205.22      195.42      3.27 o 
   4   5   0      135.55      148.77      2.96 o 
   5   5   0       14.04       16.59      1.55 o 
   6   5   0       10.70        9.89      2.65 o 
   7   5   0      109.65      119.22      7.14 o 
   8   5   0       47.54       55.94      5.10 o 
  -8   6   0       78.01       95.27      6.92 o 
  -7   6   0       75.33       92.78      6.47 o 
  -6   6   0      162.40      166.25     18.46 o 
  -5   6   0      221.67      235.18     14.16 o 
  -4   6   0       40.36       40.15      7.13 o 
  -3   6   0       54.52       59.27      6.71 o 
  -2   6   0       15.26       14.02      1.47 o 
  -1   6   0      142.22      152.82      9.72 o 
   0   6   0      104.39      144.33     11.75 o 
   1   6   0      284.19      283.58     17.38 o 
   2   6   0      149.70      156.77      6.45 o 
   3   6   0      126.92      115.73      3.67 o 
   4   6   0      451.01      449.37      8.55 o 
   5   6   0       46.69       44.63      2.40 o 
   6   6   0       26.29       23.03      3.45 o 
   7   6   0       85.84       90.70      6.41 o 
  -7   7   0        3.14        4.51      1.57 o 
  -6   7   0      203.23      194.16     22.40 o 
  -5   7   0       34.37       32.61      5.99 o 
  -4   7   0        3.60        2.88      0.88 o 
  -3   7   0       93.13       85.69      3.56 o 
  -2   7   0       94.71       87.43      7.63 o 
  -1   7   0       33.59       33.34      1.90 o 
   0   7   0        4.91        7.04      1.08 o 
   1   7   0       80.37       86.69      2.64 o 
   3   7   0       66.42       61.23      3.70 o 
   4   7   0      116.19      115.91      3.99 o 
   5   7   0       82.93       87.13      3.53 o 
   6   7   0       53.54       61.46      5.13 o 
  -6   8   0      126.17      130.95     13.11 o 
  -5   8   0       40.17       44.80      3.78 o 
  -4   8   0       30.28       33.29      7.90 o 
  -3   8   0       40.02       36.57      3.74 o 
  -2   8   0       43.54       47.78      7.23 o 
  -1   8   0        1.62        4.54      1.69 o 
   0   8   0       88.88       85.74      4.59 o 
   1   8   0       20.40       19.41      2.69 o 
   2   8   0       47.10       49.10      3.61 o 
   3   8   0      211.03      194.07      7.68 o 
   4   8   0       87.00      101.49      5.29 o 
  -4   9   0        5.30        6.99      1.31 o 
  -3   9   0       10.53       11.15      1.58 o 
  -2   9   0       29.03       23.19      2.11 o 
  -1   9   0       25.45       21.64      1.91 o 
   0   9   0       27.00       32.24      3.22 o 
   1   9   0       14.87       14.34      2.49 o 
   2   9   0       92.70      100.76      5.66 o 
   3   9   0       11.22       15.41      2.55 o 
   4   9   0       17.42       18.91      2.80 o 
  -2  10   0       58.00       71.07      5.27 o 
  -1  10   0       11.70       13.00      2.58 o 
   0  10   0       32.04       32.47      3.92 o 
   1  10   0       12.40        8.68      2.21 o 
   2  10   0       46.01       48.91      4.09 o 
  -2 -10   1       70.44       87.34      5.63 o 
  -1 -10   1       30.27       34.76      3.95 o 
   0 -10   1       40.33       43.89      4.03 o 
   1 -10   1        1.40        3.87      1.40 o 
   2 -10   1       24.87       26.64      3.70 o 
  -4  -9   1      101.40      109.58      5.97 o 
  -3  -9   1       36.69       33.28      3.28 o 
  -2  -9   1       19.71       15.52      2.44 o 
  -1  -9   1       34.10       33.50      3.28 o 
   0  -9   1        8.35       12.80      2.44 o 
   1  -9   1        5.75        5.74      1.62 o 
   2  -9   1      121.66      131.03      9.47 o 
   3  -9   1        3.19        3.81      0.95 o 
   4  -9   1       89.11       87.17      6.54 o 
  -6  -8   1       91.29      104.48      6.97 o 
  -5  -8   1       59.58       61.23      3.15 o 
  -4  -8   1       40.07       37.36      2.36 o 
  -3  -8   1       11.96       11.15      2.10 o 
  -2  -8   1       94.29       98.15      5.32 o 
  -1  -8   1       67.09       68.26      4.34 o 
   0  -8   1       78.63       89.09      3.07 o 
   1  -8   1      125.19      121.63      4.38 o 
   2  -8   1       63.17       58.17      4.41 o 
   3  -8   1        9.87        9.61      1.48 o 
   4  -8   1       19.70       21.10      2.20 o 
   5  -8   1       28.66       24.60      8.18 o 
   6  -8   1       25.94       30.72      3.43 o 
  -7  -7   1       83.05      101.88      7.12 o 
  -6  -7   1       93.50       96.11      6.47 o 
  -5  -7   1       25.69       24.74      1.94 o 
  -4  -7   1       71.56       66.48      3.01 o 
  -3  -7   1      176.81      154.64      4.61 o 
  -2  -7   1       87.37       91.23      3.91 o 
  -1  -7   1       48.73       48.47      3.24 o 
   0  -7   1        3.52        4.68      1.02 o 
   1  -7   1       70.17       67.28      4.83 o 
   2  -7   1        2.19        1.72      0.61 o 
   3  -7   1      110.39      117.70     13.17 o 
   4  -7   1       17.61       16.44      1.87 o 
   5  -7   1       16.77       16.47      3.25 o 
   6  -7   1       23.26       22.10      2.37 o 
   7  -7   1       36.90       42.21      4.93 o 
  -7  -6   1       86.02      111.21      7.23 o 
  -6  -6   1      107.63      110.36      7.34 o 
  -5  -6   1      251.79      260.69     11.41 o 
  -4  -6   1       92.07       93.26      4.29 o 
  -3  -6   1       18.06       18.72      1.62 o 
  -2  -6   1       27.89       29.21      1.93 o 
  -1  -6   1       44.62       53.18      2.52 o 
   0  -6   1       10.22       11.95      1.10 o 
   1  -6   1        3.95        6.80      0.99 o 
   2  -6   1      137.07      137.65      8.96 o 
   3  -6   1       21.36       19.30      1.79 o 
   4  -6   1      417.94      382.59     11.48 o 
   5  -6   1       56.71       56.26      2.96 o 
   6  -6   1      113.83       97.98      4.17 o 
   7  -6   1       17.82       18.99      3.22 o 
  -8  -5   1       39.99       36.00      4.57 o 
  -7  -5   1      436.31      482.78     15.77 o 
  -6  -5   1      199.11      217.61      5.70 o 
  -5  -5   1      145.60      150.91      4.39 o 
  -4  -5   1      595.96      597.19     12.61 o 
  -3  -5   1       81.01       70.51      1.72 o 
  -2  -5   1       13.33       10.50      1.68 o 
  -1  -5   1       45.32       45.51      1.50 o 
   0  -5   1        2.24        2.67      0.46 o 
   1  -5   1      149.59      147.70      4.62 o 
   2  -5   1      265.58      253.37      7.87 o 
   3  -5   1      150.54      133.67      4.01 o 
   4  -5   1      132.81      124.46      5.48 o 
   5  -5   1       35.37       37.24      4.13 o 
   6  -5   1       48.82       46.04      2.70 o 
   7  -5   1       13.88       14.12      2.72 o 
   8  -5   1        4.26        6.27      1.85 o 
  -9  -4   1       51.03       63.14      5.55 o 
  -8  -4   1       87.76      106.14      6.86 o 
  -7  -4   1      110.70      124.37     12.96 o 
  -6  -4   1      141.71      146.28      4.50 o 
  -5  -4   1      388.14      395.35      8.26 o 
  -4  -4   1      365.67      373.88      5.23 o 
  -3  -4   1      239.71      238.34      3.97 o 
  -2  -4   1      211.43      232.08      3.23 o 
  -1  -4   1     1266.49     1317.19     31.70 o 
   0  -4   1       55.36       69.18      1.63 o 
   1  -4   1      585.24      568.95     12.44 o 
   2  -4   1        3.21        4.67      0.92 o 
   3  -4   1      115.43      105.30      3.30 o 
   4  -4   1      368.96      335.73      9.37 o 
   5  -4   1      130.26      130.96      6.50 o 
   6  -4   1      106.66      101.12      5.83 o 
   7  -4   1        1.59        2.75      1.29 o 
   8  -4   1        6.37        2.94      1.29 o 
   9  -4   1       67.12       67.17      5.49 o 
  -9  -3   1        2.59        2.38      1.18 o 
  -8  -3   1      136.23      133.25      7.51 o 
  -7  -3   1       71.89       78.62      3.38 o 
  -6  -3   1      195.28      196.64      4.04 o 
  -5  -3   1       75.49       80.00      4.40 o 
  -4  -3   1      867.25      918.63     44.66 o 
  -3  -3   1        2.12        2.83      0.56 o 
  -2  -3   1       28.88       39.48      2.47 o 
  -1  -3   1      372.00      323.18     14.93 o 
   0  -3   1      562.72      719.94      7.66 o 
   1  -3   1      330.62      357.27      5.80 o 
   2  -3   1      443.39      397.19      6.69 o 
   3  -3   1       61.82       58.70      2.25 o 
   4  -3   1      575.50      557.54      9.51 o 
   5  -3   1      104.48       91.96      5.01 o 
   6  -3   1       74.05       71.18      4.71 o 
   7  -3   1       95.90       98.49      5.85 o 
   8  -3   1       34.76       30.87      3.70 o 
   9  -3   1       68.20       81.88      5.97 o 
  -9  -2   1       23.08       27.84      3.78 o 
  -8  -2   1       69.35       75.11      3.90 o 
  -7  -2   1      179.16      192.65      5.62 o 
  -6  -2   1      157.55      166.16      5.13 o 
  -5  -2   1      103.83      118.49      3.29 o 
  -4  -2   1     1572.34     1663.42     38.39 o 
  -3  -2   1      122.01      123.37      2.64 o 
  -2  -2   1      283.66      273.42     16.15 o 
  -1  -2   1     3148.17     2968.67    173.94 o 
   0  -2   1        0.14        0.75      0.43 o 
   1  -2   1      146.37      150.63      2.95 o 
   2  -2   1     2475.30     2383.21     28.65 o 
   3  -2   1      125.75      123.20      4.15 o 
   4  -2   1      285.83      288.63     16.64 o 
   5  -2   1       58.87       55.21      3.75 o 
   6  -2   1       47.74       47.73      2.14 o 
   7  -2   1        2.23        0.64      0.73 o 
   8  -2   1       11.36        9.13      2.07 o 
   9  -2   1       38.32       35.29      4.03 o 
  -9  -1   1       34.96       35.95      3.91 o 
  -8  -1   1        6.46        6.17      0.87 o 
  -7  -1   1        0.76        2.42      0.60 o 
  -6  -1   1       85.22       85.60      7.13 o 
  -5  -1   1      530.49      578.57     10.29 o 
  -4  -1   1      847.32      907.30     34.33 o 
  -3  -1   1       69.45       60.76      1.84 o 
  -2  -1   1      350.71      337.06      9.80 o 
  -1  -1   1     3371.56     3328.58     45.88 o 
   0  -1   1     1238.27     1477.98     25.67 o 
   1  -1   1     2949.00     2897.21     33.60 o 
   2  -1   1       14.43       12.03      1.08 o 
   3  -1   1      312.87      308.34     18.77 o 
   4  -1   1     1454.55     1519.02     64.53 o 
   5  -1   1        1.53        2.22      0.59 o 
   6  -1   1      250.87      269.14     22.20 o 
   7  -1   1       77.11       80.49      7.30 o 
   8  -1   1       53.33       52.41      4.29 o 
   9  -1   1       66.95       62.21      4.90 o 
  -9   0   1        0.90       -0.49      0.46 o 
  -8   0   1       98.29       86.05      6.67 o 
  -7   0   1        0.56        0.28      0.64 o 
  -6   0   1      149.55      141.85      5.91 o 
  -5   0   1       56.09       57.45      3.31 o 
  -4   0   1     3966.05     4143.57     68.26 o 
  -3   0   1       52.03       51.09      2.44 o 
  -2   0   1       73.60       69.27      2.41 o 
  -1   0   1      983.49      940.25     16.05 o 
   0   0   1     1257.61     1296.78     24.20 o 
   1   0   1     1446.19     1324.43     16.96 o 
   2   0   1      420.44      419.82     15.88 o 
   3   0   1     1187.42     1231.59     15.51 o 
   4   0   1      139.07      128.97      3.77 o 
   5   0   1      172.19      183.63      8.03 o 
   6   0   1      157.43      167.57     16.54 o 
   7   0   1      185.91      195.03     13.11 o 
   8   0   1      103.85      103.81     10.07 o 
   9   0   1        4.17        6.90      1.26 o 
  -9   1   1       15.26       15.55      2.69 o 
  -8   1   1       57.95       59.26      9.57 o 
  -7   1   1       98.05       76.28      4.68 o 
  -6   1   1        8.00        6.89      1.54 o 
  -5   1   1      935.58      919.04     19.33 o 
  -4   1   1      493.49      466.54     11.09 o 
  -3   1   1     1131.46     1142.35     21.20 o 
  -2   1   1      649.17      618.67     12.16 o 
  -1   1   1     4528.57     4163.04    390.54 o 
   0   1   1     1290.55     1390.72     74.58 o 
   1   1   1     1432.71     1435.00     16.43 o 
   2   1   1     1516.37     1564.81     38.19 o 
   3   1   1      638.33      646.17      7.36 o 
   4   1   1      556.53      597.98      7.40 o 
   5   1   1       93.02      100.17      2.54 o 
   6   1   1       29.60       30.17      1.50 o 
   7   1   1        9.20       11.65      1.99 o 
   8   1   1        6.68        5.15      1.07 o 
   9   1   1        9.41        9.24      1.60 o 
  -9   2   1        8.51       11.54      2.49 o 
  -8   2   1       35.34       31.46      3.53 o 
  -7   2   1      153.62      142.36      6.86 o 
  -6   2   1      118.59       97.48      5.18 o 
  -5   2   1       15.28       17.73      2.24 o 
  -4   2   1     1194.73     1260.25     24.57 o 
  -3   2   1      405.34      406.96      9.94 o 
  -2   2   1       91.25       87.59      3.31 o 
  -1   2   1     2891.65     2894.34    169.56 o 
   0   2   1      794.73      878.82     69.83 o 
   1   2   1     1601.21     1567.82     81.15 o 
   2   2   1      585.46      597.67     10.74 o 
   3   2   1      168.38      170.94      5.54 o 
   4   2   1      118.84      122.33      2.52 o 
   5   2   1       17.74       21.54      1.15 o 
   6   2   1      208.02      220.74      6.40 o 
   7   2   1      213.80      234.85      9.08 o 
   8   2   1      122.04      140.29      4.95 o 
   9   2   1       17.64       21.57      3.22 o 
  -9   3   1       16.72       19.24      3.19 o 
  -8   3   1       38.99       37.03      3.61 o 
  -7   3   1      150.34      131.85      6.78 o 
  -6   3   1      132.19      116.50      5.97 o 
  -5   3   1      255.06      245.41      8.52 o 
  -4   3   1     1037.24     1061.15     21.88 o 
  -3   3   1      105.63      111.55      3.24 o 
  -2   3   1      275.96      283.55     18.64 o 
  -1   3   1      232.53      243.87      7.37 o 
   0   3   1     3713.78     4705.62    175.05 o 
   1   3   1        2.44        2.84      0.38 o 
   2   3   1      170.81      183.20      5.14 o 
   3   3   1      155.54      143.55      4.17 o 
   4   3   1      455.69      479.93      6.28 o 
   5   3   1      367.53      386.21      7.43 o 
   6   3   1       39.89       44.35      1.77 o 
   7   3   1       64.79       59.59      2.93 o 
   8   3   1       48.83       59.67      4.82 o 
   9   3   1        1.78        4.71      1.57 o 
  -9   4   1        1.72        4.12      1.48 o 
  -7   4   1       33.43       29.33      3.56 o 
  -6   4   1       49.06       43.67      3.75 o 
  -5   4   1      255.43      233.93      8.63 o 
  -4   4   1      167.89      164.46     10.97 o 
  -3   4   1      244.22      242.64     19.66 o 
  -2   4   1      168.55      163.94      9.09 o 
  -1   4   1     1115.93     1209.08     41.22 o 
   0   4   1      401.02      512.31     27.31 o 
   1   4   1      591.83      601.60     39.50 o 
   2   4   1      598.97      623.32      7.19 o 
   3   4   1      415.67      414.15      5.44 o 
   4   4   1      136.75      144.13      2.84 o 
   5   4   1      295.76      313.66      5.01 o 
   6   4   1       24.22       36.38      2.65 o 
   7   4   1      127.25      143.45      7.59 o 
   8   4   1        3.73        2.10      1.43 o 
  -8   5   1        1.11        2.02      1.06 o 
  -7   5   1       76.32       79.95      5.77 o 
  -6   5   1       80.44       80.20      5.46 o 
  -5   5   1      188.72      183.10      5.49 o 
  -4   5   1      404.80      406.04     12.98 o 
  -3   5   1       16.58       17.74      1.62 o 
  -2   5   1       40.30       34.25      3.75 o 
  -1   5   1      960.82     1045.73     57.48 o 
   0   5   1     1518.38     1907.79    110.41 o 
   1   5   1      386.77      388.23     19.44 o 
   2   5   1      325.15      326.68      6.23 o 
   3   5   1       14.40       16.00      0.86 o 
   4   5   1      369.65      379.49     10.09 o 
   5   5   1      172.10      184.49      4.73 o 
   6   5   1       63.94       69.92      5.07 o 
   7   5   1       63.24       92.72      6.19 o 
  -8   6   1       25.22       34.54      4.68 o 
  -7   6   1      100.22      127.23      7.65 o 
  -6   6   1      298.21      317.74     12.05 o 
  -5   6   1      228.57      249.88     21.08 o 
  -4   6   1       44.20       42.56      4.97 o 
  -3   6   1      228.16      206.57     23.59 o 
  -2   6   1      148.59      145.16     15.69 o 
  -1   6   1      309.94      324.46     11.62 o 
   0   6   1       13.09       16.06      1.19 o 
   1   6   1      105.53      119.47      4.97 o 
   2   6   1       32.80       34.41      3.50 o 
   3   6   1      280.26      278.52      9.51 o 
   4   6   1       22.93       23.87      2.07 o 
   5   6   1      202.28      219.16      6.92 o 
  -7   7   1       62.40       85.66      6.41 o 
  -6   7   1      131.27      128.19     12.42 o 
  -5   7   1        8.15        9.59      1.54 o 
  -4   7   1       72.85       66.50      8.89 o 
  -3   7   1       79.52       64.47      7.09 o 
  -2   7   1       86.37       77.94      8.36 o 
  -1   7   1      176.90      182.72      9.09 o 
   0   7   1       90.15      132.32     10.22 o 
   1   7   1      169.11      150.94      3.73 o 
   2   7   1      442.54      457.99     12.07 o 
   3   7   1        6.16        9.27      1.71 o 
   4   7   1        6.78        8.21      1.60 o 
  -6   8   1      133.92      141.06     23.05 o 
  -5   8   1       28.15       38.70      2.70 o 
  -4   8   1       11.82       10.09      1.52 o 
  -3   8   1      273.72      249.44     18.91 o 
  -2   8   1       41.34       38.05      5.04 o 
  -1   8   1       59.84       74.61      3.05 o 
   0   8   1      176.11      170.24     10.64 o 
   1   8   1      131.40      144.18      6.50 o 
   2   8   1       28.58       31.65      2.86 o 
   3   8   1       22.37       24.96      2.52 o 
   4   8   1        1.79        3.61      1.20 o 
  -4   9   1       77.77       76.28     16.19 o 
  -3   9   1        5.75        6.66      1.20 o 
  -2   9   1      160.30      156.36     15.36 o 
  -1   9   1      166.22      169.27     16.25 o 
   0   9   1       11.68       18.66      2.86 o 
   1   9   1      129.62      132.10      6.67 o 
   2   9   1      174.43      168.32      7.42 o 
   3   9   1        1.21        2.10      1.01 o 
  -2  10   1       19.45       16.41      2.91 o 
  -1  10   1       65.07       53.78      4.48 o 
   0  10   1        8.97       16.64      2.89 o 
   1  10   1       84.60       82.44      5.46 o 
  -1 -10   2        9.89       13.39      2.58 o 
   0 -10   2       18.73       21.18      3.33 o 
   1 -10   2       13.76       17.45      3.00 o 
   2 -10   2       31.01       29.52      3.92 o 
  -4  -9   2       47.23       53.93      3.04 o 
  -3  -9   2       15.69       11.23      2.30 o 
  -2  -9   2      119.11      131.80      6.75 o 
  -1  -9   2        1.92        3.25      1.26 o 
   0  -9   2        0.36        2.13      1.09 o 
   1  -9   2       20.86       23.92      3.39 o 
   2  -9   2       94.32      103.85     15.87 o 
   3  -9   2       13.13       15.27      1.89 o 
   4  -9   2       20.83       25.28      7.62 o 
  -6  -8   2      185.02      172.75      9.13 o 
  -5  -8   2       63.00       69.28      3.38 o 
  -4  -8   2       23.84       20.20      2.02 o 
  -3  -8   2       47.32       43.52      2.53 o 
  -2  -8   2       17.81       17.42      2.41 o 
  -1  -8   2       37.04       35.27      3.22 o 
   0  -8   2      137.43      132.22      6.30 o 
   1  -8   2        3.56        3.88      0.85 o 
   2  -8   2      144.74      153.79     15.94 o 
   3  -8   2        0.49        1.18      0.61 o 
   4  -8   2       21.25       22.36      4.86 o 
   5  -8   2       15.51       16.67      2.07 o 
   6  -8   2       27.17       25.12      2.61 o 
  -7  -7   2       42.03       45.02      5.04 o 
  -6  -7   2      161.01      167.93      9.58 o 
  -5  -7   2        1.45        0.47      0.59 o 
  -4  -7   2        1.53        2.23      0.76 o 
  -3  -7   2       34.19       33.51      2.16 o 
  -2  -7   2        4.17        3.29      1.43 o 
  -1  -7   2        7.02        8.71      1.64 o 
   0  -7   2       73.24       92.23      3.60 o 
   1  -7   2       14.18       15.05      1.47 o 
   2  -7   2       96.98      115.11     11.30 o 
   3  -7   2      133.16      133.49      4.83 o 
   4  -7   2        4.69        4.96      1.08 o 
   5  -7   2       50.61       48.28      2.84 o 
   6  -7   2        0.00       -0.56      0.46 o 
   7  -7   2       12.67       13.10      1.84 o 
  -7  -6   2      221.08      239.89     10.81 o 
  -6  -6   2      232.81      224.30      6.13 o 
  -5  -6   2      231.87      223.80      5.92 o 
  -4  -6   2        5.89        2.86      1.92 o 
  -3  -6   2        1.59        2.05      0.66 o 
  -2  -6   2      113.83      130.05      5.27 o 
  -1  -6   2        4.82        5.73      0.57 o 
   0  -6   2      193.94      233.32      4.88 o 
   1  -6   2      165.27      165.58      9.26 o 
   2  -6   2       65.34       65.97      3.95 o 
   3  -6   2        3.51        2.58      2.20 o 
   4  -6   2       58.45       51.42      2.72 o 
   5  -6   2       49.75       45.62      2.62 o 
   6  -6   2       75.61       71.33      3.51 o 
   7  -6   2       12.78       14.34      2.86 o 
  -8  -5   2       22.14       28.71      4.06 o 
  -7  -5   2      103.11      114.58      9.26 o 
  -6  -5   2      180.53      167.44      5.04 o 
  -5  -5   2      318.81      312.79      6.96 o 
  -4  -5   2       18.66       14.74      1.48 o 
  -3  -5   2       53.68       52.24      2.32 o 
  -2  -5   2      234.77      241.32      5.83 o 
  -1  -5   2      418.67      399.84      8.42 o 
   0  -5   2     1202.57     1525.64     15.69 o 
   1  -5   2       27.30       26.58      1.06 o 
   2  -5   2      145.74      143.33      3.97 o 
   3  -5   2       46.55       48.77      5.53 o 
   4  -5   2       35.12       34.89      2.08 o 
   5  -5   2       60.22       56.89      7.75 o 
   6  -5   2        3.84        3.77      0.90 o 
   7  -5   2      219.49      212.81      9.61 o 
   8  -5   2       19.41       12.72      2.86 o 
  -9  -4   2        8.90        8.96      2.35 o 
  -8  -4   2        8.14        6.83      2.21 o 
  -7  -4   2      103.86      107.30      5.10 o 
  -6  -4   2      204.33      200.75      5.84 o 
  -5  -4   2      239.85      238.27      7.56 o 
  -4  -4   2       67.05       83.39      3.92 o 
  -3  -4   2      111.19      102.47      4.03 o 
  -2  -4   2       35.16       32.61      2.10 o 
  -1  -4   2      385.18      397.73      5.85 o 
   0  -4   2        3.75        4.11      0.57 o 
   1  -4   2      280.61      290.50      3.98 o 
   2  -4   2       69.06       62.46      5.92 o 
   3  -4   2      688.40      659.47     10.63 o 
   4  -4   2      162.21      149.13      4.30 o 
   5  -4   2       29.63       33.75      3.96 o 
   6  -4   2      117.39      110.95      6.22 o 
   7  -4   2       10.40        9.13      2.13 o 
   8  -4   2       28.09       29.44      3.89 o 
  -9  -3   2        6.00        9.97      2.55 o 
  -8  -3   2       37.86       46.16      2.82 o 
  -7  -3   2      202.94      199.77      5.88 o 
  -6  -3   2      129.30      110.90      7.48 o 
  -5  -3   2      224.43      207.58      7.90 o 
  -4  -3   2       18.72       14.06      0.86 o 
  -3  -3   2       75.79       78.29      3.45 o 
  -2  -3   2      286.61      345.36      8.15 o 
  -1  -3   2      365.92      394.76      6.81 o 
   0  -3   2     3717.23     4650.86     82.14 o 
   1  -3   2       61.37       56.66      1.87 o 
   2  -3   2      181.78      177.91      3.93 o 
   3  -3   2      248.84      246.54      5.20 o 
   4  -3   2       13.08       13.67      1.31 o 
   5  -3   2      133.65      121.92      4.05 o 
   6  -3   2      186.73      163.09      7.51 o 
   7  -3   2      154.46      133.17      7.12 o 
   8  -3   2        6.05        3.19      1.34 o 
   9  -3   2        2.85        4.45      1.40 o 
  -9  -2   2       42.88       53.78      4.79 o 
  -8  -2   2       23.82       20.97      2.22 o 
  -7  -2   2      105.03      105.80      7.40 o 
  -6  -2   2      119.55      108.83      5.90 o 
  -5  -2   2      190.50      205.77      7.69 o 
  -4  -2   2       57.13       54.56      3.11 o 
  -3  -2   2        6.20        5.18      0.52 o 
  -2  -2   2     2251.49     2645.78     44.99 o 
  -1  -2   2     1564.40     1603.59     27.70 o 
   0  -2   2      906.38     1150.69     14.07 o 
   1  -2   2       77.17       76.89      1.95 o 
   2  -2   2      139.74      134.49      3.05 o 
   3  -2   2      143.00      145.34      3.47 o 
   4  -2   2      176.19      174.93      4.22 o 
   5  -2   2       56.22       51.15      3.70 o 
   6  -2   2      473.87      440.99     13.17 o 
   7  -2   2       24.59       23.81      3.19 o 
   8  -2   2        3.41        4.29      1.43 o 
   9  -2   2      111.95      117.87      7.26 o 
  -9  -1   2       14.55       20.11      1.75 o 
  -8  -1   2       11.62       11.55      1.50 o 
  -7  -1   2       66.21       61.08      3.33 o 
  -6  -1   2        4.93        5.94      0.96 o 
  -5  -1   2      394.91      375.69     32.77 o 
  -4  -1   2     1040.37     1057.24     46.56 o 
  -3  -1   2      135.89      144.67      3.08 o 
  -2  -1   2       14.20       15.98      1.37 o 
  -1  -1   2      354.61      343.42      4.73 o 
   0  -1   2     3772.16     4381.75     50.91 o 
   1  -1   2      355.04      350.66      5.00 o 
   2  -1   2      536.18      539.67      7.61 o 
   3  -1   2      537.29      542.01      8.16 o 
   4  -1   2      668.58      644.50     14.76 o 
   5  -1   2      628.01      629.56     59.65 o 
   6  -1   2      409.83      388.16     11.76 o 
   7  -1   2      276.34      267.99     10.11 o 
   8  -1   2       68.02       79.36      5.49 o 
   9  -1   2        6.51        6.50      1.82 o 
  -9   0   2        2.28        3.84      0.93 o 
  -8   0   2      377.55      345.61     11.12 o 
  -7   0   2       12.03       10.76      1.90 o 
  -6   0   2       76.74       74.32      4.06 o 
  -5   0   2       67.14       74.18      3.67 o 
  -4   0   2      242.66      240.45      6.75 o 
  -3   0   2     1504.37     1455.80     25.41 o 
  -2   0   2      470.13      474.18      9.24 o 
  -1   0   2     1058.33      967.42     16.33 o 
   0   0   2       66.01       71.62      1.79 o 
   1   0   2      367.75      371.16      8.98 o 
   3   0   2      220.06      226.78      6.44 o 
   4   0   2      126.46      144.08      5.03 o 
   5   0   2       17.86       18.97      1.86 o 
   6   0   2      198.85      209.42     10.92 o 
   7   0   2       48.96       52.82      4.59 o 
   8   0   2        3.33        3.67      1.34 o 
   9   0   2       80.28       95.91      6.25 o 
  -9   1   2       25.47       37.14      3.53 o 
  -8   1   2        1.13        1.34      0.78 o 
  -7   1   2        2.13        1.34      0.84 o 
  -6   1   2      158.75      138.29      5.97 o 
  -5   1   2       22.40       21.65      2.13 o 
  -4   1   2     1511.99     1532.16     28.07 o 
  -2   1   2     1680.52     1712.31     29.36 o 
  -1   1   2     1517.45     1473.76     24.79 o 
   0   1   2      109.20       91.80      2.38 o 
   1   1   2     2616.51     2488.08     29.89 o 
   2   1   2     1346.63     1426.20     28.24 o 
   3   1   2      185.62      189.94      5.27 o 
   4   1   2      117.56      115.78      2.42 o 
   5   1   2      342.51      332.90      5.17 o 
   6   1   2      628.52      682.26     17.19 o 
   7   1   2      306.09      295.84     16.46 o 
   8   1   2        3.94        4.59      1.40 o 
   9   1   2        8.99        8.46      1.88 o 
  -8   2   2       84.88       66.39      4.76 o 
  -7   2   2      144.15      140.14      6.67 o 
  -6   2   2      211.77      204.93      7.73 o 
  -5   2   2      235.63      213.73      7.48 o 
  -3   2   2      278.20      294.38      8.01 o 
  -2   2   2      300.37      279.40     23.60 o 
  -1   2   2      402.20      354.21     22.97 o 
   0   2   2       21.19       25.98      3.59 o 
   1   2   2      585.37      494.02      9.22 o 
   2   2   2      624.17      707.03     77.59 o 
   3   2   2       11.60       13.41      0.63 o 
   4   2   2      547.24      546.02     16.81 o 
   5   2   2      120.15      113.00      2.60 o 
   6   2   2      192.60      206.01      4.07 o 
   7   2   2      294.90      317.72     26.12 o 
   8   2   2       23.92       24.79      3.08 o 
   9   2   2       28.34       33.42      3.78 o 
  -9   3   2       10.11       22.49      3.64 o 
  -8   3   2       71.07       75.55      5.49 o 
  -5   3   2        1.38        1.79      1.01 o 
  -4   3   2      323.10      358.50     10.31 o 
  -3   3   2       92.48       91.82      8.36 o 
  -2   3   2      164.48      158.09     12.63 o 
  -1   3   2       52.82       54.68      1.90 o 
   0   3   2       33.75       42.21      2.09 o 
   1   3   2        6.53        5.87      0.52 o 
   2   3   2      252.59      252.26     14.71 o 
   3   3   2       15.32       15.41      0.81 o 
   4   3   2      122.40      114.40      4.52 o 
   5   3   2       65.84       67.76      1.92 o 
   6   3   2      323.90      321.80      7.17 o 
   7   3   2      404.17      418.47     12.30 o 
  -9   4   2       19.43       29.72      4.20 o 
  -8   4   2       43.05       46.30      4.40 o 
  -7   4   2      184.52      202.58      9.19 o 
  -6   4   2      175.16      176.70      8.01 o 
  -5   4   2       51.16       58.43      4.15 o 
  -4   4   2       30.28       35.45      2.06 o 
  -3   4   2      171.30      169.49     16.60 o 
  -2   4   2      501.09      483.97     28.50 o 
  -1   4   2      283.40      252.18      8.70 o 
   0   4   2        2.79        2.68      0.50 o 
   1   4   2      551.64      520.31     23.14 o 
   2   4   2       94.12      119.83      2.63 o 
   3   4   2      305.37      300.88      5.00 o 
   4   4   2       39.66       38.79      1.52 o 
   5   4   2      107.97      107.97      2.89 o 
   6   4   2      206.09      221.63      7.54 o 
  -8   5   2        9.92       11.23      2.66 o 
  -7   5   2      297.42      328.64     12.52 o 
  -6   5   2      182.53      198.30      8.91 o 
  -5   5   2       64.59       62.19      4.57 o 
  -4   5   2      197.34      197.26     17.70 o 
  -3   5   2      181.09      163.69     13.71 o 
  -2   5   2      307.69      303.31     25.28 o 
  -1   5   2       62.00       61.32      5.13 o 
   0   5   2      144.53      171.50      8.40 o 
   1   5   2       17.42       17.59      1.33 o 
   2   5   2       21.27       21.45      1.09 o 
   3   5   2       34.99       38.94      1.93 o 
   4   5   2       41.56       37.06      1.57 o 
   5   5   2      128.98      129.67      4.93 o 
  -8   6   2       13.38       16.30      3.45 o 
  -7   6   2      173.04      201.94      9.89 o 
  -6   6   2       91.71      101.94      6.50 o 
  -5   6   2       28.81       30.87      2.40 o 
  -4   6   2      441.87      457.29     37.37 o 
  -3   6   2      140.23      154.55     24.64 o 
  -2   6   2       50.41       45.28      5.50 o 
  -1   6   2       76.39       82.47      2.92 o 
   0   6   2       68.40       88.10     10.17 o 
   1   6   2       76.27       74.64      5.76 o 
   2   6   2      193.61      200.44     12.02 o 
   3   6   2       15.04       14.63      1.99 o 
   4   6   2       43.40       39.97      2.69 o 
  -7   7   2      117.52      136.11      8.21 o 
  -6   7   2       70.88       73.34      5.63 o 
  -5   7   2       27.16       28.54      2.52 o 
  -4   7   2      121.48      110.88      4.33 o 
  -3   7   2      127.08      119.25     15.55 o 
  -2   7   2      402.50      392.84     33.85 o 
  -1   7   2      183.65      160.61      7.51 o 
   0   7   2      121.37      140.32      9.86 o 
   1   7   2      192.27      158.76      8.66 o 
   2   7   2       96.28       87.28      2.68 o 
   3   7   2       52.30       55.16      3.45 o 
  -6   8   2       56.63       63.95      5.32 o 
  -5   8   2      114.74      109.45      8.59 o 
  -4   8   2       50.23       49.98      7.72 o 
  -3   8   2       28.61       28.03      3.42 o 
  -2   8   2       49.00       47.54      3.87 o 
  -1   8   2       68.61       71.18      7.83 o 
   0   8   2       45.54       48.32      2.29 o 
   1   8   2       31.81       27.32      1.58 o 
   2   8   2       70.64       65.27      4.12 o 
   3   8   2        0.47        0.50      0.64 o 
  -4   9   2       12.05       14.78      3.15 o 
  -3   9   2        9.31       11.27      1.67 o 
  -2   9   2       76.62       77.47     14.24 o 
  -1   9   2       62.55       55.24      3.56 o 
   0   9   2       51.90       40.98      3.53 o 
   1   9   2      113.44       90.34      5.38 o 
   2   9   2       29.44       34.62      3.17 o 
  -1  10   2       34.62       34.40      4.03 o 
   0  10   2        0.52       -0.97      0.64 o 
   1  10   2       36.59       31.35      3.67 o 
  -2 -10   3       34.07       31.63      3.84 o 
  -1 -10   3       24.35       27.40      3.67 o 
   0 -10   3       15.30       15.94      2.89 o 
   1 -10   3       35.88       35.46      4.23 o 
   2 -10   3        0.35       -0.53      0.73 o 
  -4  -9   3       92.88       92.44      4.05 o 
  -3  -9   3       40.53       34.38      2.54 o 
  -2  -9   3       96.06      103.10      4.05 o 
  -1  -9   3       76.34       63.50      4.65 o 
   0  -9   3       23.99       28.74      3.47 o 
   1  -9   3       74.44       66.72      4.79 o 
   2  -9   3       47.42       55.97      2.94 o 
   3  -9   3       24.75       23.01      2.28 o 
   4  -9   3       18.93       18.42      2.18 o 
  -6  -8   3       54.38       55.11      3.18 o 
  -5  -8   3        1.67        1.43      0.77 o 
  -4  -8   3       26.34       24.24      2.19 o 
  -3  -8   3        1.71        0.94      0.81 o 
  -2  -8   3      104.09      129.94      4.36 o 
  -1  -8   3       19.16       16.95      1.67 o 
   0  -8   3       13.45       17.12      2.72 o 
   1  -8   3        6.90        6.16      1.06 o 
   2  -8   3       31.32       32.75      2.29 o 
   3  -8   3      110.64      117.37      5.15 o 
   4  -8   3        8.44        9.42      2.38 o 
   5  -8   3        5.88        5.47      1.92 o 
  -7  -7   3       17.71       19.80      3.50 o 
  -6  -7   3      116.77      116.19      4.50 o 
  -5  -7   3       20.78       22.79      2.15 o 
  -4  -7   3       18.05       17.52      1.84 o 
  -3  -7   3      272.81      265.81      6.44 o 
  -2  -7   3      207.72      194.35      5.17 o 
  -1  -7   3      114.16      100.48      3.40 o 
   0  -7   3       12.34       13.18      0.96 o 
   1  -7   3      107.86      103.86      4.23 o 
   2  -7   3      228.83      236.41      6.09 o 
   3  -7   3        9.25        8.82      1.36 o 
   4  -7   3       49.31       48.58      4.34 o 
   5  -7   3       45.81       41.85      3.03 o 
   6  -7   3       21.36       22.06      2.31 o 
  -7  -6   3      106.18      108.55      4.37 o 
  -6  -6   3      124.94      123.07      4.48 o 
  -5  -6   3       83.37       78.93      6.06 o 
  -4  -6   3      538.98      549.21     10.22 o 
  -3  -6   3       29.68       29.36      2.49 o 
  -2  -6   3      144.86      142.05      4.09 o 
  -1  -6   3      259.79      233.97      3.80 o 
   0  -6   3      276.51      333.41      5.01 o 
   1  -6   3      189.67      203.18     13.99 o 
   2  -6   3        4.05        2.99      0.77 o 
   3  -6   3      155.57      144.49      4.47 o 
   4  -6   3        7.00        6.72      1.25 o 
   5  -6   3       97.87       87.37      3.69 o 
   6  -6   3       46.13       37.88      3.36 o 
   7  -6   3        7.85        9.09      1.47 o 
  -8  -5   3       32.05       31.99      4.45 o 
  -7  -5   3       75.63       81.75      3.73 o 
  -6  -5   3      351.68      341.04     10.39 o 
  -5  -5   3       79.96       74.76      4.09 o 
  -4  -5   3      111.03      119.92      5.07 o 
  -3  -5   3       75.23       63.45      3.47 o 
  -2  -5   3      237.16      238.97      7.23 o 
  -1  -5   3       58.28       54.13      1.67 o 
   0  -5   3      823.94     1069.90     14.50 o 
   1  -5   3      133.76      141.54      2.70 o 
   2  -5   3       45.35       39.94      2.01 o 
   3  -5   3       73.12       72.67      2.92 o 
   4  -5   3       18.92       21.22      1.70 o 
   5  -5   3      163.77      155.92      4.84 o 
   6  -5   3       60.16       47.45      2.72 o 
   7  -5   3       89.56       84.40      5.85 o 
   8  -5   3       52.65       54.26      4.87 o 
  -9  -4   3       10.45       11.37      2.69 o 
  -8  -4   3      106.51      108.17      5.01 o 
  -7  -4   3      187.99      198.66      7.98 o 
  -6  -4   3       29.66       24.43      2.77 o 
  -5  -4   3      120.24      119.78      5.32 o 
  -4  -4   3      393.21      396.98     10.48 o 
  -3  -4   3      335.30      327.21      8.80 o 
  -2  -4   3      197.89      212.61      6.30 o 
  -1  -4   3      683.96      733.09     17.59 o 
   0  -4   3       57.35       63.15      1.99 o 
   1  -4   3      294.09      302.93      5.64 o 
   2  -4   3       98.81       90.04      2.86 o 
   3  -4   3       67.41       62.40      2.52 o 
   4  -4   3        4.32        5.23      0.94 o 
   5  -4   3       54.33       45.07      2.39 o 
   6  -4   3      203.65      192.51      5.57 o 
   7  -4   3        6.15        9.55      2.30 o 
   8  -4   3       48.66       44.23      4.37 o 
  -9  -3   3       38.11       52.13      4.87 o 
  -8  -3   3      163.78      166.03      7.68 o 
  -7  -3   3      272.86      254.63      9.30 o 
  -6  -3   3      143.57      137.17      6.16 o 
  -5  -3   3       75.40       69.15      2.17 o 
  -4  -3   3      490.53      518.45      7.56 o 
  -3  -3   3      377.71      399.25     10.00 o 
  -2  -3   3      263.09      295.19      7.65 o 
  -1  -3   3      487.92      470.17      7.00 o 
   0  -3   3       48.86       52.81      1.61 o 
   1  -3   3      895.92      854.19     11.60 o 
   2  -3   3        8.42        7.12      0.84 o 
   3  -3   3       69.13       75.71      2.57 o 
   4  -3   3       18.51       20.03      1.43 o 
   5  -3   3        1.20        3.14      1.12 o 
   6  -3   3      188.55      157.29      7.51 o 
   7  -3   3       24.21       26.78      3.53 o 
   8  -3   3       72.40       63.22      5.18 o 
   9  -3   3        4.79        3.25      1.37 o 
  -9  -2   3        9.05       10.15      1.75 o 
  -8  -2   3      101.83      106.19      6.16 o 
  -7  -2   3      245.34      249.84      9.44 o 
  -6  -2   3      121.12      119.24      7.44 o 
  -5  -2   3      318.31      309.31      9.50 o 
  -4  -2   3      201.67      183.54      3.77 o 
  -3  -2   3      104.50      114.18      2.39 o 
  -2  -2   3       38.85       35.49      0.98 o 
  -1  -2   3      428.57      433.36      5.96 o 
   0  -2   3     5190.83     6313.47     71.64 o 
   1  -2   3       89.27       81.99      2.05 o 
   2  -2   3     1008.49     1050.94     13.87 o 
   3  -2   3      762.09      803.42     11.58 o 
   4  -2   3      113.46      117.20      3.35 o 
   5  -2   3      407.09      391.24     11.57 o 
   6  -2   3      119.24      118.99      6.22 o 
   7  -2   3      138.37      141.88      7.37 o 
   8  -2   3       21.75       19.50      3.22 o 
   9  -2   3       13.54        9.08      2.18 o 
  -9  -1   3       23.14       29.13      4.03 o 
  -8  -1   3       63.18       51.82      4.43 o 
  -7  -1   3      243.88      225.27     11.02 o 
  -6  -1   3      176.57      158.86     10.85 o 
  -5  -1   3       59.93       54.03      3.67 o 
  -4  -1   3     1161.37     1243.78     16.61 o 
  -3  -1   3      189.68      199.32      3.84 o 
  -2  -1   3      602.23      574.78      7.81 o 
  -1  -1   3     2526.25     2370.87     27.72 o 
   0  -1   3     1922.28     2193.59     25.58 o 
   1  -1   3     2879.82     2787.31     40.72 o 
   2  -1   3      573.45      590.07     16.09 o 
   3  -1   3      103.78       97.19      5.03 o 
   4  -1   3      138.49      120.20      5.24 o 
   5  -1   3       20.28       18.35      2.44 o 
   6  -1   3     1070.13     1012.68     22.89 o 
   7  -1   3       28.22       28.38      3.36 o 
   8  -1   3       78.06       83.76      5.77 o 
   9  -1   3       25.34       26.14      3.73 o 
  -9   0   3        1.16        1.01      1.01 o 
  -8   0   3        0.41        0.50      0.62 o 
  -5   0   3      169.91      186.73      6.25 o 
  -4   0   3      284.26      268.91      7.23 o 
  -3   0   3      726.92      754.98     14.54 o 
  -2   0   3      414.58      387.94      7.90 o 
  -1   0   3      174.68      171.04      3.92 o 
   0   0   3      160.88      157.42      2.63 o 
   1   0   3      554.51      575.93      7.43 o 
   2   0   3       55.07       50.14      1.20 o 
   3   0   3      268.96      279.70      7.59 o 
   4   0   3        7.27       11.15      1.71 o 
   5   0   3      158.45      141.32      6.05 o 
   6   0   3      517.07      489.87     13.78 o 
   7   0   3      254.71      257.29      9.72 o 
   8   0   3       31.35       31.60      3.70 o 
   9   0   3       46.50       47.03      4.37 o 
  -9   1   3       26.10       33.73      3.89 o 
  -8   1   3       60.95       46.53      3.95 o 
  -6   1   3      109.58      101.07      5.13 o 
  -5   1   3       25.97       25.71      2.32 o 
  -4   1   3      254.34      270.99      7.73 o 
  -3   1   3       53.41       52.16      2.72 o 
  -2   1   3     1082.84     1111.85     20.00 o 
  -1   1   3      781.75      678.25     12.49 o 
   0   1   3      424.22      414.02      7.98 o 
   1   1   3      126.13      112.92      3.22 o 
   2   1   3     1303.35     1583.65     27.26 o 
   3   1   3      317.99      334.73     11.47 o 
   4   1   3       44.40       55.92      1.72 o 
   5   1   3      212.22      202.81      4.31 o 
   6   1   3      393.93      372.28     11.40 o 
   7   1   3        3.32        7.28      1.74 o 
   8   1   3       18.52       20.42      2.97 o 
   9   1   3       21.31       20.22      3.19 o 
  -9   2   3       15.99       21.35      3.36 o 
  -8   2   3       52.06       51.01      4.29 o 
  -7   2   3       28.38       21.29      2.97 o 
  -6   2   3       25.31       24.85      2.91 o 
  -5   2   3      141.04      149.11      6.19 o 
  -4   2   3      173.27      181.01      6.47 o 
  -3   2   3       68.85       69.36      3.45 o 
  -2   2   3      841.15      894.50     17.23 o 
  -1   2   3      816.92      785.93     14.71 o 
   0   2   3        5.27        4.36      0.47 o 
   1   2   3      807.63      756.29      9.59 o 
   2   2   3      991.79     1080.04     71.36 o 
   3   2   3       46.65       46.78      2.62 o 
   4   2   3       48.15       55.17      1.53 o 
   5   2   3      109.84      113.57      3.56 o 
   6   2   3       30.31       39.16      3.14 o 
   7   2   3       81.34       78.15      4.90 o 
   8   2   3        1.78        1.51      0.78 o 
   9   2   3        1.07        2.80      1.12 o 
  -9   3   3        9.32        8.40      2.18 o 
  -8   3   3       50.61       32.16      3.95 o 
  -7   3   3       31.86       41.91      3.81 o 
  -6   3   3       85.44       85.07      5.15 o 
  -5   3   3      245.67      276.93      9.38 o 
  -4   3   3      512.31      602.03     14.73 o 
  -3   3   3      355.61      371.19      9.89 o 
  -2   3   3      273.65      259.62     17.28 o 
  -1   3   3      181.87      161.93     10.06 o 
   0   3   3      481.75      517.19     12.16 o 
   1   3   3      143.50      130.36      7.82 o 
   2   3   3      348.39      366.17     20.85 o 
   3   3   3      167.20      185.72      6.86 o 
   4   3   3       19.23       22.76      1.01 o 
   5   3   3      253.97      247.60      7.82 o 
   6   3   3       93.94       88.69      4.71 o 
   7   3   3       93.40      105.63      5.69 o 
   8   3   3        3.62        6.39      1.57 o 
  -9   4   3       37.01       54.06      5.10 o 
  -8   4   3       14.01       25.46      3.75 o 
  -6   4   3      139.60      147.43      7.34 o 
  -5   4   3      287.56      329.31     10.95 o 
  -4   4   3      124.86      131.57      6.02 o 
  -3   4   3      324.39      301.93     18.87 o 
  -2   4   3      149.43      166.73     13.32 o 
  -1   4   3      634.55      593.73     21.43 o 
   0   4   3        9.97        9.76      0.89 o 
   1   4   3       36.35       33.41      1.99 o 
   2   4   3      127.85      125.78      2.78 o 
   3   4   3      363.27      398.61      6.67 o 
   4   4   3        5.66        6.47      0.70 o 
   5   4   3      155.16      158.66      5.80 o 
   6   4   3       66.49       62.19      3.89 o 
  -8   5   3       17.70       17.48      3.22 o 
  -7   5   3       40.66       54.82      4.79 o 
  -6   5   3       40.77       46.81      4.20 o 
  -5   5   3      160.76      176.56      7.90 o 
  -4   5   3      174.08      180.44     20.80 o 
  -3   5   3       75.61       72.60      6.71 o 
  -2   5   3       15.53       15.62      1.43 o 
  -1   5   3       96.59       87.35      2.82 o 
   0   5   3      153.52      158.51      3.74 o 
   1   5   3       91.81       87.24      4.47 o 
   2   5   3       72.06       75.20      2.21 o 
   3   5   3       56.74       61.22      4.52 o 
   4   5   3       12.71       14.00      1.03 o 
  -7   6   3       42.03       45.02      4.34 o 
  -6   6   3       57.92       50.56      4.40 o 
  -5   6   3       80.41       89.92      5.66 o 
  -4   6   3       28.32       26.78      2.23 o 
  -3   6   3       33.44       33.94      4.01 o 
  -2   6   3      176.11      182.81     15.15 o 
  -1   6   3      115.30      109.85      3.45 o 
   0   6   3       18.32       19.93      1.30 o 
   1   6   3       37.77       34.21      2.09 o 
   2   6   3       24.63       20.84      1.20 o 
   3   6   3       67.73       65.20      4.40 o 
   4   6   3       15.58       19.36      1.68 o 
  -7   7   3      115.09      124.82      7.73 o 
  -6   7   3       20.45       19.58      3.22 o 
  -5   7   3      239.18      251.44     16.77 o 
  -4   7   3       17.44       17.84      1.99 o 
  -3   7   3       80.16       74.12      8.52 o 
  -2   7   3       43.71       38.87      2.23 o 
  -1   7   3      306.35      273.62     17.13 o 
   0   7   3        2.19        2.46      0.98 o 
   1   7   3      200.35      184.18      4.40 o 
   2   7   3       57.75       55.88      2.16 o 
   3   7   3       52.78       55.04      3.36 o 
  -6   8   3       16.17       18.46      3.19 o 
  -5   8   3       74.81       82.68      4.06 o 
  -4   8   3       43.00       45.67      2.85 o 
  -3   8   3        3.92        3.03      0.82 o 
  -2   8   3       32.03       34.36      5.81 o 
  -1   8   3       76.01       66.20      4.43 o 
   0   8   3        0.45        1.80      0.66 o 
   1   8   3       85.23       76.56      3.92 o 
   2   8   3       12.09       12.58      2.13 o 
  -4   9   3       54.15       64.04      9.17 o 
  -3   9   3       21.24       25.72      2.35 o 
  -2   9   3       33.61       35.50      2.51 o 
  -1   9   3      118.53       93.92      6.86 o 
   0   9   3       11.22        9.83      2.04 o 
   1   9   3       43.60       42.49      3.59 o 
   2   9   3        9.80       10.45      1.93 o 
  -1 -10   4       57.02       59.19      4.73 o 
   0 -10   4      135.40      183.73      8.77 o 
   1 -10   4      152.68      145.41      7.82 o 
  -4  -9   4        7.54        7.89      1.36 o 
  -3  -9   4        2.93        2.04      0.77 o 
  -2  -9   4       62.39       74.69      7.12 o 
  -1  -9   4       85.18       83.53      5.43 o 
   0  -9   4      139.36      168.24      7.84 o 
   1  -9   4       74.78       67.31      4.82 o 
   2  -9   4       93.53       88.57      5.77 o 
   3  -9   4       50.06       41.92      4.23 o 
   4  -9   4       74.24       71.74     11.05 o 
  -6  -8   4        8.48        7.76      1.22 o 
  -5  -8   4       14.92       18.20      2.08 o 
  -4  -8   4       10.31       10.76      1.54 o 
  -3  -8   4       27.57       27.40      4.75 o 
  -2  -8   4       25.48       24.53      2.03 o 
  -1  -8   4       18.85       19.37      1.79 o 
   0  -8   4       28.32       31.65      3.14 o 
   1  -8   4      159.84      147.17      8.26 o 
   2  -8   4       66.92       67.66      8.29 o 
   3  -8   4      174.47      166.85      5.37 o 
   4  -8   4      122.11      105.29      4.32 o 
   5  -8   4       12.35       11.83      1.67 o 
  -7  -7   4       62.48       66.11      5.11 o 
  -6  -7   4       58.89       64.18      3.60 o 
  -5  -7   4       27.50       25.92      2.31 o 
  -4  -7   4       21.34       21.73      2.05 o 
  -3  -7   4       20.76       19.53      1.90 o 
  -2  -7   4      131.54      149.58      6.41 o 
  -1  -7   4       14.05       12.46      1.48 o 
   0  -7   4       61.60       77.57      2.24 o 
   1  -7   4      322.43      294.78      6.55 o 
   2  -7   4       15.83       18.66      2.45 o 
   3  -7   4      199.10      172.17      5.22 o 
   4  -7   4      208.30      188.71      5.73 o 
   5  -7   4       49.02       46.55      2.80 o 
   6  -7   4        8.73        9.26      1.49 o 
  -7  -6   4       16.05       17.04      1.99 o 
  -6  -6   4      167.53      153.53      6.67 o 
  -5  -6   4       17.57       16.13      2.38 o 
  -4  -6   4       19.23       17.62      2.30 o 
  -3  -6   4      266.29      245.64      8.07 o 
  -2  -6   4        8.63        8.68      1.62 o 
  -1  -6   4      146.63      144.05      3.70 o 
   0  -6   4       75.42       83.53      4.26 o 
   1  -6   4      426.79      422.33      7.26 o 
   2  -6   4      160.83      148.56      4.33 o 
   3  -6   4        4.69        5.40      1.08 o 
   4  -6   4       71.60       60.11      2.92 o 
   5  -6   4       31.07       25.66      3.28 o 
   6  -6   4       13.71       15.20      2.07 o 
   7  -6   4        9.03        7.81      1.36 o 
  -8  -5   4        5.92        7.81      1.40 o 
  -7  -5   4       19.80       18.35      2.72 o 
  -6  -5   4       87.52       79.02      4.68 o 
  -5  -5   4       91.92       86.08      4.65 o 
  -4  -5   4       20.77       26.28      2.32 o 
  -3  -5   4       73.82       67.06      3.70 o 
  -2  -5   4       71.98       75.04      3.81 o 
  -1  -5   4      155.74      157.66      3.31 o 
   0  -5   4       44.38       61.69      2.17 o 
   1  -5   4      504.00      505.02      8.55 o 
   2  -5   4      346.73      311.58      6.43 o 
   3  -5   4      184.71      161.25      6.50 o 
   4  -5   4      168.26      148.07      4.54 o 
   5  -5   4       36.02       35.20      2.29 o 
   6  -5   4      116.15      117.07      4.40 o 
   7  -5   4      240.19      221.69     10.17 o 
   8  -5   4        3.93        8.43      2.21 o 
  -8  -4   4       92.52      105.97      6.13 o 
  -7  -4   4       19.83       21.29      2.97 o 
  -6  -4   4      110.99      113.08      5.80 o 
  -5  -4   4       76.75       89.50      4.79 o 
  -4  -4   4      185.66      179.98      6.58 o 
  -3  -4   4      202.17      196.76      6.64 o 
  -1  -4   4       13.22       16.24      0.89 o 
   0  -4   4       93.75       96.65      2.61 o 
   1  -4   4      128.88      113.69      3.06 o 
   2  -4   4       34.14       37.94      1.93 o 
   3  -4   4       74.21       68.03      2.66 o 
   4  -4   4      320.11      314.68      6.78 o 
   5  -4   4       82.12       70.03      4.79 o 
   6  -4   4      158.74      151.85      9.99 o 
   7  -4   4       74.12       61.43      5.01 o 
   8  -4   4        4.80        2.13      1.20 o 
  -9  -3   4        3.03        4.34      1.34 o 
  -8  -3   4       24.57       22.80      3.28 o 
  -7  -3   4       72.54       68.99      4.68 o 
  -6  -3   4      144.93      143.53      6.55 o 
  -5  -3   4       61.79       60.12      2.56 o 
  -4  -3   4       16.46       16.71      1.92 o 
  -3  -3   4       13.13       11.60      1.76 o 
  -2  -3   4       10.38       10.90      1.48 o 
  -1  -3   4      163.21      157.29      6.82 o 
   0  -3   4      119.51      138.74      2.99 o 
   1  -3   4      303.11      304.18      5.36 o 
   2  -3   4       24.13       29.86      1.51 o 
   3  -3   4       15.46       16.63      1.25 o 
   4  -3   4      151.95      147.40      4.06 o 
   5  -3   4       58.42       56.33      2.54 o 
   6  -3   4      210.91      199.44      8.71 o 
   7  -3   4       91.46       77.65      5.55 o 
   8  -3   4       30.02       24.20      3.64 o 
  -9  -2   4        1.06        3.00      1.09 o 
  -8  -2   4       25.12       23.19      3.33 o 
  -7  -2   4        5.66        5.04      1.51 o 
  -6  -2   4       67.88       66.04      2.59 o 
  -5  -2   4        8.06       12.52      1.01 o 
  -4  -2   4      240.38      247.55      4.63 o 
  -3  -2   4      288.86      279.95      4.58 o 
  -2  -2   4     1205.86     1278.31     20.80 o 
  -1  -2   4       34.10       36.62      1.19 o 
   0  -2   4       10.31       13.74      0.77 o 
   1  -2   4     1236.41     1234.90     15.58 o 
   2  -2   4      399.62      407.38      6.58 o 
   3  -2   4      992.97     1007.54     13.92 o 
   4  -2   4       55.41       59.27      2.26 o 
   5  -2   4      263.02      266.39      5.83 o 
   6  -2   4      338.51      314.01     10.95 o 
   7  -2   4      393.74      369.22     12.80 o 
   8  -2   4        1.69        0.62      0.78 o 
   9  -2   4        8.59       10.67      2.61 o 
  -9  -1   4       21.51       27.62      4.06 o 
  -8  -1   4        8.98        6.22      1.14 o 
  -7  -1   4      218.78      198.71      5.52 o 
  -6  -1   4      210.49      218.31      5.46 o 
  -5  -1   4      398.85      411.56      7.60 o 
  -4  -1   4      422.68      415.60      7.23 o 
  -3  -1   4      283.39      282.46      4.97 o 
  -2  -1   4      378.59      358.02      5.50 o 
  -1  -1   4      887.38      826.81     10.62 o 
   0  -1   4     1769.98     2201.06     25.93 o 
   1  -1   4       57.95       56.49      1.52 o 
   2  -1   4      915.63     1036.80     25.38 o 
   3  -1   4       93.05       94.23      2.47 o 
   4  -1   4      228.33      229.02      7.73 o 
   5  -1   4       25.60       24.65      2.86 o 
   6  -1   4      271.89      256.34      9.64 o 
   7  -1   4       39.85       30.03      3.53 o 
   8  -1   4       11.50       13.22      2.72 o 
   9  -1   4       42.04       42.49      4.71 o 
  -9   0   4       12.34       20.81      2.38 o 
  -8   0   4       10.55       11.48      2.18 o 
  -7   0   4      127.28      122.72      5.74 o 
  -6   0   4      175.89      180.84      6.64 o 
  -5   0   4       32.68       26.72      2.16 o 
  -4   0   4       26.11       32.16      2.10 o 
  -3   0   4      203.80      201.57      5.46 o 
  -2   0   4        8.66        7.40      0.84 o 
  -1   0   4     1489.92     1364.09     22.94 o 
   0   0   4       24.19       23.71      0.94 o 
   1   0   4     1573.00     1596.95     19.15 o 
   2   0   4      756.36      868.81     16.01 o 
   3   0   4      793.70      825.03     16.81 o 
   4   0   4      296.59      286.84      8.71 o 
   5   0   4      284.05      273.84      9.08 o 
   6   0   4      133.69      127.99      6.44 o 
   7   0   4      196.43      181.91      8.24 o 
   8   0   4       57.44       50.39      4.31 o 
   9   0   4       39.07       44.23      4.31 o 
  -9   1   4        6.56        7.06      1.85 o 
  -8   1   4       28.07       24.12      3.19 o 
  -7   1   4       86.20       92.83      5.24 o 
  -6   1   4       65.67       72.55      4.31 o 
  -5   1   4      239.33      239.25      7.79 o 
  -4   1   4       84.63       87.54      3.95 o 
  -3   1   4      273.42      276.73      7.28 o 
  -2   1   4     1413.62     1397.54     24.48 o 
  -1   1   4      284.54      246.53      5.80 o 
   0   1   4      414.71      400.51      8.18 o 
   1   1   4       33.49       36.19      1.82 o 
   2   1   4      385.06      450.65      9.75 o 
   3   1   4      686.89      723.27     14.93 o 
   4   1   4       55.97       51.79      3.17 o 
   5   1   4       58.68       51.35      3.56 o 
   6   1   4      316.10      306.79     10.20 o 
   7   1   4      118.07      108.29      6.11 o 
   8   1   4       21.66       21.26      3.17 o 
   9   1   4        2.69        2.21      1.09 o 
  -9   2   4       34.70       38.80      4.37 o 
  -8   2   4       18.04       21.01      3.19 o 
  -7   2   4      454.34      464.63     13.95 o 
  -6   2   4      124.02      133.42      6.30 o 
  -5   2   4       12.79       13.64      2.10 o 
  -4   2   4      302.26      302.42      8.80 o 
  -3   2   4      147.76      161.04      5.55 o 
  -2   2   4      846.72      882.43     17.12 o 
  -1   2   4      233.00      210.26      5.52 o 
   0   2   4      173.03      166.87      4.54 o 
   1   2   4       45.61       41.37      1.96 o 
   2   2   4      424.56      394.49      7.20 o 
   3   2   4      398.55      399.34      9.55 o 
   4   2   4        5.03        7.00      1.34 o 
   5   2   4       75.22       73.95      4.15 o 
   6   2   4       99.29       86.50      4.90 o 
   7   2   4      119.87      131.82      6.69 o 
   8   2   4       43.64       42.69      3.87 o 
  -9   3   4       25.84       29.89      4.06 o 
  -8   3   4        3.44        2.44      1.23 o 
  -7   3   4       61.26       73.05      5.10 o 
  -6   3   4      101.29      108.80      5.91 o 
  -5   3   4      163.58      166.42      6.97 o 
  -4   3   4       84.52       83.36      4.40 o 
  -3   3   4      234.49      257.71      7.93 o 
  -2   3   4      389.64      406.40      9.94 o 
  -1   3   4      459.21      435.76     16.08 o 
   0   3   4        6.99        8.04      0.72 o 
   1   3   4     1158.45     1028.41     21.95 o 
   2   3   4      140.64      136.36      3.53 o 
   3   3   4      517.71      523.94     13.10 o 
   4   3   4       66.92       65.49      3.18 o 
   5   3   4        6.37        6.83      1.46 o 
   6   3   4      433.51      429.42     12.35 o 
   7   3   4       78.01       77.82      4.87 o 
   8   3   4       21.62       24.73      3.25 o 
  -8   4   4       24.85       41.51      4.59 o 
  -7   4   4      291.19      307.09     11.65 o 
  -6   4   4       53.04       57.45      4.37 o 
  -5   4   4      248.23      275.08      9.69 o 
  -4   4   4       65.04       68.88      4.23 o 
  -3   4   4      283.04      293.37      9.02 o 
  -2   4   4      137.37      125.00      8.04 o 
  -1   4   4      114.74      112.72      8.66 o 
   0   4   4      319.64      322.02      5.61 o 
   1   4   4       36.34       36.94      1.47 o 
   2   4   4      231.42      235.91      6.54 o 
   3   4   4       99.45      109.78      2.64 o 
   4   4   4      125.65      121.80      4.73 o 
   5   4   4       93.85       89.50      4.43 o 
   6   4   4       47.25       49.13      3.53 o 
   7   4   4       31.43       32.80      3.03 o 
  -8   5   4       34.50       39.75      4.59 o 
  -7   5   4      136.37      152.33      8.04 o 
  -6   5   4       11.32       10.11      2.21 o 
  -5   5   4      130.02      137.23      6.83 o 
  -4   5   4       28.04       25.24      2.97 o 
  -3   5   4      245.51      243.08     24.16 o 
  -2   5   4       95.64       91.16      3.24 o 
  -1   5   4      127.44      122.93      6.90 o 
   0   5   4      257.45      260.15      5.18 o 
   1   5   4       14.19       12.38      0.96 o 
   2   5   4       94.82       98.54      6.32 o 
   3   5   4      135.19      128.20      9.51 o 
   4   5   4       37.84       28.15      2.18 o 
   5   5   4      213.14      210.48      7.14 o 
  -7   6   4       35.91       37.20      4.40 o 
  -6   6   4       63.26       72.16      5.38 o 
  -5   6   4       51.90       48.96      4.20 o 
  -4   6   4       73.35       68.42      5.62 o 
  -3   6   4       23.11       21.10      1.90 o 
  -2   6   4       21.37       16.11      2.91 o 
  -1   6   4      138.28      130.17      3.79 o 
   0   6   4        5.32        4.75      0.77 o 
   1   6   4      152.62      143.16      3.65 o 
   2   6   4       81.20       75.71      2.45 o 
   3   6   4       77.00       74.31      3.53 o 
   4   6   4       36.22       35.80      2.47 o 
  -7   7   4      107.47      140.68      8.32 o 
  -6   7   4        6.48        9.24      2.21 o 
  -5   7   4       13.50       19.30      3.14 o 
  -4   7   4      200.47      197.98     24.97 o 
  -3   7   4       66.65       65.66      3.50 o 
  -2   7   4       71.15       63.60      7.33 o 
  -1   7   4       56.82       50.38      2.39 o 
   0   7   4      213.66      229.75      5.37 o 
   1   7   4        3.97        4.94      0.81 o 
   2   7   4       20.33       23.50      1.39 o 
   3   7   4      143.16      124.57      4.68 o 
  -5   8   4      162.59      182.36      8.99 o 
  -4   8   4       59.03       61.96      8.50 o 
  -3   8   4       11.05       11.89      1.61 o 
  -2   8   4        4.59        2.91      2.02 o 
  -1   8   4       67.47       62.50      6.93 o 
   0   8   4      183.75      180.62      4.87 o 
   1   8   4      104.33       95.62      4.20 o 
   2   8   4      117.16      119.39      5.60 o 
  -4   9   4       93.82       94.63     13.10 o 
  -3   9   4        0.64        0.40      0.81 o 
  -2   9   4       25.75       24.30      2.17 o 
  -1   9   4        4.30        3.01      0.90 o 
   0   9   4       51.16       45.42      2.36 o 
   1   9   4       28.47       20.59      2.89 o 
  -1 -10   5       91.14       84.99      5.91 o 
   0 -10   5       20.68       29.89      3.87 o 
  -4  -9   5       15.45       16.25      1.98 o 
  -3  -9   5      103.35       89.95      3.93 o 
  -2  -9   5       77.86      105.28      4.48 o 
  -1  -9   5      140.57      125.97      6.75 o 
   0  -9   5      432.02      509.03     15.49 o 
   1  -9   5       60.73       58.68      4.57 o 
   2  -9   5       39.72       31.49      3.84 o 
   3  -9   5       34.08       37.40      2.68 o 
   4  -9   5       35.58       34.56      6.57 o 
  -5  -8   5       13.18       13.76      1.80 o 
  -4  -8   5       14.13       14.70      2.96 o 
  -3  -8   5       96.14       83.45      3.64 o 
  -2  -8   5       87.57       86.99      3.57 o 
  -1  -8   5      193.12      187.47      8.38 o 
   0  -8   5       42.35       50.70      3.95 o 
   1  -8   5       69.19       60.48      4.40 o 
   2  -8   5        7.82        7.14      1.82 o 
   3  -8   5      138.55      135.44      4.78 o 
   4  -8   5       85.48       87.56      4.85 o 
   5  -8   5       53.90       43.59      4.36 o 
  -6  -7   5        2.43        2.00      0.83 o 
  -5  -7   5       28.40       28.10      2.83 o 
  -4  -7   5       54.49       55.21      3.92 o 
  -3  -7   5      107.21       94.65      5.04 o 
  -2  -7   5       58.88       63.33      4.06 o 
  -1  -7   5      891.99      852.57     19.55 o 
   0  -7   5     1693.27     2015.23     26.14 o 
   1  -7   5      278.99      267.74      6.25 o 
   2  -7   5      124.78      130.51      4.31 o 
   3  -7   5       85.99       81.81      4.13 o 
   4  -7   5       61.94       55.25      3.98 o 
   5  -7   5        7.46        5.13      1.51 o 
   6  -7   5       28.43       22.54      2.27 o 
  -7  -6   5        9.82       10.20      2.04 o 
  -6  -6   5       14.22       15.52      2.44 o 
  -5  -6   5      111.93      100.98      5.29 o 
  -4  -6   5        2.68        2.77      1.04 o 
  -3  -6   5       12.28       13.50      2.13 o 
  -2  -6   5      308.67      303.31      9.27 o 
  -1  -6   5      589.63      589.43     17.86 o 
   0  -6   5       99.21      100.16      3.10 o 
   1  -6   5      389.14      389.83      7.56 o 
   2  -6   5      165.35      168.82      4.72 o 
   3  -6   5      473.35      434.24      8.78 o 
   4  -6   5      112.84      100.99      3.90 o 
   5  -6   5      460.51      437.42      9.47 o 
   6  -6   5       10.84       10.98      1.78 o 
   7  -6   5        4.49        5.86      1.12 o 
  -8  -5   5       31.83       37.59      3.53 o 
  -7  -5   5      197.15      186.28      8.04 o 
  -6  -5   5        4.48        3.92      1.40 o 
  -5  -5   5       49.68       50.34      3.67 o 
  -4  -5   5        5.74        3.59      1.18 o 
  -3  -5   5      346.46      315.78      9.27 o 
  -1  -5   5      917.68      910.02     14.06 o 
   0  -5   5      924.09     1104.51     15.18 o 
   1  -5   5      506.81      479.49      8.32 o 
   2  -5   5      248.04      276.48     10.62 o 
   3  -5   5      129.11      109.09      3.68 o 
   4  -5   5      174.62      160.04      4.78 o 
   5  -5   5       12.33       11.71      1.53 o 
   6  -5   5       70.17       69.40      3.33 o 
   7  -5   5        2.32        3.26      0.84 o 
  -8  -4   5       64.46       66.84      4.96 o 
  -7  -4   5       30.05       27.76      3.47 o 
  -6  -4   5      107.79      107.43      5.83 o 
  -5  -4   5        8.83       10.42      2.02 o 
  -4  -4   5        9.90       12.80      2.04 o 
  -3  -4   5       99.39       87.54      4.37 o 
  -2  -4   5       48.10       51.21      3.03 o 
  -1  -4   5     1011.69     1012.14     13.44 o 
   0  -4   5      968.15     1140.65     15.21 o 
   1  -4   5      958.50      957.45     13.48 o 
   2  -4   5       88.19      107.73      3.70 o 
   3  -4   5       89.31       77.54      3.28 o 
   4  -4   5       24.10       20.82      1.97 o 
   5  -4   5      305.52      267.58      6.38 o 
   6  -4   5       22.85       18.70      1.87 o 
   7  -4   5        9.79        9.92      2.44 o 
   8  -4   5       17.48       17.62      3.28 o 
  -9  -3   5       45.78       61.32      5.13 o 
  -8  -3   5       49.14       48.74      4.23 o 
  -7  -3   5      173.99      174.96      8.01 o 
  -6  -3   5      208.19      181.26      7.73 o 
  -5  -3   5       71.06       62.30      4.15 o 
  -4  -3   5        1.24        1.00      0.28 o 
  -3  -3   5       27.08       29.72      0.96 o 
  -2  -3   5       85.07       96.59      2.66 o 
  -1  -3   5      216.44      243.01      4.29 o 
   0  -3   5      243.16      286.23      5.06 o 
   1  -3   5      916.05      913.29     15.87 o 
   2  -3   5     1179.12     1316.53     20.07 o 
   3  -3   5      301.22      292.65      5.90 o 
   4  -3   5        0.63        0.55      1.02 o 
   5  -3   5      167.85      150.50      4.31 o 
   6  -3   5      184.67      168.49      7.98 o 
   7  -3   5       34.34       31.09      3.92 o 
   8  -3   5        8.82        9.36      2.49 o 
  -9  -2   5       15.74       21.09      3.61 o 
  -8  -2   5       25.60       21.43      3.47 o 
  -7  -2   5        1.26        1.88      1.04 o 
  -6  -2   5      502.20      488.76      8.70 o 
  -5  -2   5      115.81      106.56      5.52 o 
  -4  -2   5       42.78       42.59      1.95 o 
  -3  -2   5     1281.15     1217.77     15.62 o 
  -2  -2   5      644.72      669.74      9.16 o 
  -1  -2   5     3467.94     3726.45     76.36 o 
   0  -2   5       46.40       59.24      2.86 o 
   1  -2   5     2968.03     3062.17     36.01 o 
   2  -2   5     1103.55     1229.73     26.58 o 
   3  -2   5      138.24      139.45      3.46 o 
   4  -2   5       59.87       61.55      2.31 o 
   5  -2   5      104.64      100.89      3.31 o 
   6  -2   5      240.71      231.88      9.41 o 
   7  -2   5        0.30        0.59      0.84 o 
   8  -2   5       10.70       10.45      2.61 o 
  -9  -1   5       45.59       54.85      5.10 o 
  -8  -1   5       68.42       74.64      5.42 o 
  -7  -1   5      134.87      139.02      4.50 o 
  -6  -1   5      469.92      469.65      8.84 o 
  -5  -1   5      159.58      143.48      3.90 o 
  -4  -1   5      235.74      197.34      4.34 o 
  -3  -1   5      313.03      302.64      5.74 o 
  -2  -1   5     1216.65     1186.89     15.20 o 
  -1  -1   5      215.45      224.11      3.94 o 
   0  -1   5        6.71        9.06      0.71 o 
   1  -1   5     1230.25     1235.73     15.40 o 
   2  -1   5     1100.34     1253.11     23.53 o 
   3  -1   5      227.63      230.93      5.32 o 
   4  -1   5      554.62      536.83      8.55 o 
   5  -1   5      378.83      370.15     11.43 o 
   6  -1   5      116.84      115.41      6.36 o 
   7  -1   5       10.87        8.85      2.04 o 
   8  -1   5       11.89       15.83      2.91 o 
  -9   0   5       28.55       33.31      2.69 o 
  -8   0   5      131.17      129.02      6.22 o 
  -7   0   5       73.05       74.18      4.29 o 
  -6   0   5      347.86      373.06     10.25 o 
  -5   0   5      386.29      370.04      9.55 o 
  -4   0   5       55.16       56.64      2.86 o 
  -3   0   5      526.61      525.56     10.87 o 
  -2   0   5      689.26      652.34     12.44 o 
  -1   0   5     1570.15     1474.91     18.29 o 
   0   0   5     1265.29     1404.39     17.28 o 
   1   0   5     1037.31     1140.73     14.29 o 
   2   0   5      949.21     1128.27     48.25 o 
   3   0   5      451.47      514.66     12.24 o 
   4   0   5       20.52       17.56      2.24 o 
   5   0   5       29.77       34.17      3.03 o 
   6   0   5      859.56      840.97     20.45 o 
   7   0   5      120.10      114.40      6.58 o 
   8   0   5        5.71        3.50      1.43 o 
  -9   1   5        5.53        8.94      2.02 o 
  -8   1   5       11.18       11.93      2.24 o 
  -6   1   5      847.60      867.44     19.33 o 
  -5   1   5      311.80      305.50      8.94 o 
  -4   1   5      114.74      134.34      5.07 o 
  -3   1   5       85.09       86.36      3.61 o 
  -2   1   5      431.75      436.17      9.55 o 
  -1   1   5      442.49      399.84      8.57 o 
   0   1   5       13.20       13.50      1.12 o 
   1   1   5      857.98      904.06     11.63 o 
   2   1   5     1393.42     1614.69     28.38 o 
   3   1   5     1011.79     1088.32     21.23 o 
   4   1   5        4.11        3.75      1.12 o 
   5   1   5      575.79      595.50     15.15 o 
   6   1   5       43.95       38.35      3.39 o 
   7   1   5       10.56       10.20      2.27 o 
   8   1   5       34.09       37.79      4.15 o 
  -9   2   5        4.68        5.04      1.48 o 
  -8   2   5       70.12       75.55      5.15 o 
  -7   2   5      100.24      112.69      6.05 o 
  -6   2   5      301.46      321.91     10.31 o 
  -5   2   5      189.60      178.52      6.83 o 
  -4   2   5      101.20      109.97      4.87 o 
  -3   2   5      167.84      178.30      5.94 o 
  -2   2   5      729.23      785.40     15.71 o 
  -1   2   5       10.55       10.98      1.29 o 
   0   2   5       43.43       36.98      2.02 o 
   1   2   5      565.05      541.86     11.12 o 
   2   2   5      502.17      581.89     12.24 o 
   3   2   5       43.37       38.46      2.49 o 
   4   2   5       82.96       81.15      4.03 o 
   5   2   5      197.64      201.46      7.42 o 
   6   2   5      479.12      468.67     13.56 o 
   7   2   5        2.92        1.76      1.01 o 
   8   2   5       68.67       70.00      5.15 o 
  -9   3   5        3.99        1.51      1.01 o 
  -8   3   5       31.52       29.80      3.70 o 
  -7   3   5      315.56      339.03     11.76 o 
  -6   3   5      341.11      350.65     11.34 o 
  -5   3   5      282.59      315.89     10.14 o 
  -4   3   5        8.92       10.87      1.90 o 
  -3   3   5      156.53      176.28      6.30 o 
  -2   3   5      356.81      362.11      9.24 o 
  -1   3   5      262.66      236.11      6.61 o 
   0   3   5      125.87      135.55      4.45 o 
   1   3   5       96.22       85.22      3.42 o 
   2   3   5      498.81      481.49     63.85 o 
   3   3   5      204.80      202.13      6.19 o 
   4   3   5      168.08      168.83      6.11 o 
   5   3   5      417.01      395.02     11.06 o 
   6   3   5      143.14      141.07      6.53 o 
   7   3   5       26.64       32.38      3.17 o 
   8   3   5        9.96       15.29      2.75 o 
  -8   4   5       16.12       17.82      3.11 o 
  -7   4   5       29.09       29.24      3.64 o 
  -6   4   5      304.75      343.99     11.74 o 
  -5   4   5      104.45       99.11      5.49 o 
  -4   4   5        7.62        8.29      1.65 o 
  -3   4   5        0.89       -0.17      0.48 o 
  -2   4   5      246.01      235.58      7.40 o 
  -1   4   5       96.40       89.20      8.52 o 
   0   4   5       18.38       18.85      1.37 o 
   1   4   5      541.83      488.22      7.46 o 
   2   4   5      126.20      119.24     11.23 o 
   3   4   5      169.52      152.91     10.80 o 
   4   4   5        2.27        2.52      0.90 o 
   5   4   5       17.51       13.53      1.93 o 
   6   4   5      298.41      283.82      9.58 o 
   7   4   5       11.58       12.94      2.32 o 
  -8   5   5       75.23       86.81      6.13 o 
  -7   5   5       11.47       16.84      2.97 o 
  -6   5   5       26.49       27.28      3.53 o 
  -5   5   5      173.98      210.48      8.80 o 
  -4   5   5       39.87       39.22      3.36 o 
  -3   5   5       14.23       12.47      2.07 o 
  -2   5   5      159.89      152.84     11.95 o 
  -1   5   5       30.43       29.60      1.64 o 
   0   5   5        4.97        7.17      0.88 o 
   1   5   5       11.88       10.39      0.97 o 
   2   5   5      369.13      349.87     19.54 o 
   3   5   5      215.22      186.67      5.99 o 
   4   5   5       78.14       84.01      4.06 o 
   5   5   5      426.75      426.87     11.48 o 
   6   5   5       43.41       43.39      3.31 o 
  -7   6   5       35.63       43.14      4.15 o 
  -6   6   5      114.60      119.97      7.09 o 
  -5   6   5      131.66      135.13      7.12 o 
  -4   6   5       44.96       53.84      4.15 o 
  -3   6   5      172.10      152.93     11.95 o 
  -2   6   5      104.49       91.03      8.94 o 
  -1   6   5       15.64       16.23      1.47 o 
   0   6   5        2.16        2.27      2.42 o 
   1   6   5       12.97       13.36      1.19 o 
   2   6   5      566.12      525.71      8.54 o 
   3   6   5      180.21      166.39      5.66 o 
   4   6   5      211.46      209.05      6.89 o 
  -6   7   5       74.45       83.95      5.99 o 
  -5   7   5       21.10       22.30      3.33 o 
  -4   7   5       16.56       17.06      2.80 o 
  -3   7   5       31.50       34.52      7.51 o 
  -2   7   5       25.72       28.98      2.54 o 
  -1   7   5       18.37       17.98      2.59 o 
   0   7   5        5.66        5.63      0.91 o 
   1   7   5       62.16       56.39      2.36 o 
   2   7   5       29.29       26.81      2.32 o 
   3   7   5      163.00      141.15      5.27 o 
  -5   8   5      113.78      129.78      7.45 o 
  -4   8   5       88.23       85.44      5.60 o 
  -3   8   5       70.37       71.51      6.55 o 
  -2   8   5      126.62      128.56      9.01 o 
  -1   8   5       36.77       32.95      2.06 o 
   0   8   5       35.21       40.10      2.49 o 
   1   8   5       78.96       65.11      2.69 o 
   2   8   5      125.23      112.64      4.68 o 
  -3   9   5       73.51       81.20      9.06 o 
  -2   9   5        2.83        3.22      0.77 o 
  -1   9   5       12.36       14.48      1.64 o 
   0   9   5       43.39       49.97      2.62 o 
   1   9   5       56.76       57.59      4.03 o 
  -4  -9   6      111.98      108.82      4.57 o 
  -3  -9   6        0.77        0.91      1.85 o 
  -2  -9   6       63.98       69.75      4.90 o 
  -1  -9   6       70.23       62.47      4.73 o 
   0  -9   6       14.11       14.37      2.69 o 
   1  -9   6        4.47        3.89      1.43 o 
   2  -9   6       45.10       52.55      4.40 o 
   3  -9   6        3.82        2.58      1.18 o 
  -5  -8   6       18.87       17.28      2.66 o 
  -4  -8   6      184.12      176.39      7.84 o 
  -3  -8   6      149.05      142.52      6.86 o 
  -2  -8   6        1.06        2.47      1.15 o 
  -1  -8   6        2.13        1.82      1.06 o 
   0  -8   6      143.94      171.40      7.68 o 
   1  -8   6       29.93       27.09      3.39 o 
   2  -8   6       66.28       61.33      3.14 o 
   3  -8   6       24.17       27.22      2.39 o 
   4  -8   6       21.90       19.59      2.16 o 
   5  -8   6       28.21       26.78      3.05 o 
  -6  -7   6       46.34       44.37      3.75 o 
  -5  -7   6       31.88       34.90      3.25 o 
  -4  -7   6      144.26      121.77      6.11 o 
  -3  -7   6      194.96      174.51      7.31 o 
  -2  -7   6      146.17      168.18      7.09 o 
  -1  -7   6       98.78       86.53      4.79 o 
   0  -7   6      191.34      208.04      7.87 o 
   1  -7   6       70.08       71.37      7.10 o 
   2  -7   6        4.25        3.51      0.86 o 
   3  -7   6      131.45      107.35      4.09 o 
   4  -7   6       51.57       47.08      2.76 o 
   5  -7   6       68.60       67.79      5.27 o 
   6  -7   6        7.55        6.75      1.34 o 
  -7  -6   6       11.78        9.19      2.02 o 
  -6  -6   6       17.94       19.97      2.83 o 
  -5  -6   6      124.62      121.43      5.97 o 
  -4  -6   6       94.44       82.49      4.73 o 
  -3  -6   6      324.80      289.42      9.38 o 
  -2  -6   6       92.58      121.68      5.52 o 
  -1  -6   6       22.54       22.91      2.61 o 
   0  -6   6      214.35      264.66      7.62 o 
   1  -6   6       60.52       57.38      5.67 o 
   2  -6   6      112.42      107.92      3.79 o 
   3  -6   6       28.83       31.86      6.25 o 
   4  -6   6        4.09        3.57      1.08 o 
   5  -6   6       20.75       19.61      3.14 o 
   6  -6   6       13.20       14.04      1.78 o 
   7  -6   6        3.10        4.93      1.04 o 
  -8  -5   6       10.44       14.51      2.63 o 
  -7  -5   6       90.50       83.90      5.41 o 
  -6  -5   6      171.67      171.18      7.62 o 
  -5  -5   6       11.21       13.47      2.32 o 
  -4  -5   6      237.98      234.01      8.38 o 
  -3  -5   6       21.54       18.35      2.30 o 
  -2  -5   6      292.58      326.20      9.44 o 
  -1  -5   6      541.18      509.04      8.13 o 
   0  -5   6       12.93       15.36      1.28 o 
   1  -5   6       80.59       79.37      2.81 o 
   2  -5   6       72.49       77.80      6.61 o 
   3  -5   6      111.41      104.66      3.59 o 
   4  -5   6        3.94        3.12      0.82 o 
   5  -5   6      100.22      101.25      3.93 o 
   6  -5   6       92.20       81.02      3.58 o 
   7  -5   6       31.26       27.76      3.98 o 
  -8  -4   6       38.53       45.63      4.29 o 
  -7  -4   6        2.95        5.63      1.79 o 
  -6  -4   6      137.74      145.10      7.09 o 
  -5  -4   6      309.32      309.64     10.48 o 
  -4  -4   6      361.15      358.50     10.90 o 
  -3  -4   6      253.76      239.73      7.98 o 
  -2  -4   6      270.08      273.31      4.77 o 
  -1  -4   6      293.97      299.69      5.40 o 
   0  -4   6        4.54        2.72      0.90 o 
   1  -4   6      623.94      640.48     10.00 o 
   2  -4   6        0.35        1.31      0.47 o 
   3  -4   6      171.34      166.41      7.69 o 
   4  -4   6       20.21       22.93      1.67 o 
   5  -4   6      224.55      211.54      7.61 o 
   6  -4   6       41.96       41.89      4.27 o 
   7  -4   6       65.59       56.42      5.01 o 
   8  -4   6       33.00       33.56      4.45 o 
  -9  -3   6       21.09       21.74      3.53 o 
  -8  -3   6       19.56       19.38      3.28 o 
  -7  -3   6        6.63        7.23      1.99 o 
  -6  -3   6      206.02      183.42      8.04 o 
  -5  -3   6       16.78       15.35      2.49 o 
  -4  -3   6      212.27      208.86      3.92 o 
  -3  -3   6      241.45      259.38      4.49 o 
  -2  -3   6     1128.29     1441.83     34.55 o 
  -1  -3   6     1084.42     1101.11     14.49 o 
   0  -3   6      228.71      249.99      4.74 o 
   1  -3   6      232.46      196.87      4.24 o 
   2  -3   6      149.23      172.23      4.04 o 
   3  -3   6      309.14      310.21      6.17 o 
   4  -3   6       53.67       49.07      2.23 o 
   5  -3   6      492.93      494.10     14.69 o 
   6  -3   6       50.90       47.01      2.44 o 
   7  -3   6       21.96       20.06      3.33 o 
   8  -3   6        4.30        5.74      1.68 o 
  -9  -2   6       97.15      130.06      8.07 o 
  -8  -2   6       32.18       36.39      4.45 o 
  -7  -2   6       52.80       57.79      4.73 o 
  -6  -2   6       76.41       71.10      2.64 o 
  -5  -2   6      386.63      405.00      7.18 o 
  -4  -2   6       71.79       72.20      2.21 o 
  -3  -2   6      359.59      345.56      5.75 o 
  -2  -2   6      888.78      931.54     12.48 o 
  -1  -2   6     1884.28     2114.75     25.76 o 
   0  -2   6       10.00       15.32      1.39 o 
   1  -2   6      903.55      996.00     16.27 o 
   3  -2   6       26.68       23.79      1.34 o 
   4  -2   6       40.60       35.27      3.24 o 
   5  -2   6      399.13      380.62      7.38 o 
   6  -2   6      318.35      295.02     11.20 o 
   7  -2   6       19.29       17.26      3.05 o 
   8  -2   6       15.01       14.85      3.03 o 
  -9  -1   6       23.60       26.28      4.31 o 
  -8  -1   6        5.43        7.14      2.16 o 
  -7  -1   6       88.87       88.38      3.50 o 
  -6  -1   6     1007.22      979.68     15.07 o 
  -5  -1   6        7.83        9.00      1.09 o 
  -4  -1   6      417.26      404.28      7.11 o 
  -3  -1   6       37.05       33.35      1.48 o 
  -2  -1   6      486.08      521.18      9.55 o 
  -1  -1   6      439.95      450.94      6.92 o 
   0  -1   6      512.64      682.79      9.58 o 
   1  -1   6      162.69      197.04      3.73 o 
   3  -1   6      145.50      139.42      5.15 o 
   4  -1   6      119.89      122.85      5.24 o 
   5  -1   6     1123.68     1093.50     24.34 o 
   6  -1   6        9.21        9.89      2.27 o 
   7  -1   6       43.90       35.29      4.03 o 
   8  -1   6       16.77       15.77      3.11 o 
  -9   0   6      127.09      173.28     10.11 o 
  -8   0   6       32.43       35.35      3.00 o 
  -7   0   6      241.40      265.02      8.74 o 
  -6   0   6      227.52      235.08      7.65 o 
  -5   0   6      202.50      233.03      7.09 o 
  -4   0   6      198.48      189.16      5.71 o 
  -3   0   6      512.82      539.70     11.29 o 
  -2   0   6     1120.12     1114.96     19.97 o 
  -1   0   6      972.47      973.17     12.93 o 
   0   0   6      610.83      726.29      9.98 o 
   1   0   6      635.93      706.00      9.65 o 
   2   0   6      319.70      369.90      8.11 o 
   3   0   6        7.65        4.68      1.15 o 
   4   0   6       11.81       12.41      2.02 o 
   5   0   6      182.74      179.42      7.56 o 
   6   0   6      520.62      485.70     14.48 o 
   7   0   6        9.77       10.53      2.38 o 
   8   0   6       33.02       41.93      4.17 o 
  -9   1   6        3.33        4.82      1.40 o 
  -8   1   6       23.17       27.79      2.75 o 
  -7   1   6       77.93       82.30      4.76 o 
  -6   1   6      448.26      442.36     12.07 o 
  -5   1   6      166.07      161.38      6.11 o 
  -4   1   6       67.84       61.60      3.31 o 
  -3   1   6     1066.71     1128.93     21.26 o 
  -2   1   6     1191.23     1262.55     22.89 o 
  -1   1   6      716.63      714.25     14.01 o 
   0   1   6        0.13        0.67      0.39 o 
   1   1   6      681.60      671.37     10.32 o 
   2   1   6      217.57      247.20      7.00 o 
   3   1   6      125.12      121.21      4.90 o 
   4   1   6      129.59      119.64      5.38 o 
   5   1   6      767.10      741.98     17.90 o 
   6   1   6       99.52       99.81      5.77 o 
   7   1   6       62.86       63.75      4.79 o 
   8   1   6        3.47        3.03      1.18 o 
  -9   2   6       28.89       36.56      3.59 o 
  -8   2   6        2.88        3.75      1.20 o 
  -7   2   6      187.31      196.73      8.18 o 
  -6   2   6       39.26       47.34      3.56 o 
  -5   2   6        3.83        3.28      1.20 o 
  -4   2   6       57.73       59.92      3.50 o 
  -3   2   6      291.46      316.70      8.60 o 
  -2   2   6      657.81      629.15     13.28 o 
  -1   2   6     1538.83     1471.38     26.28 o 
   0   2   6      341.62      407.32      9.22 o 
   1   2   6      375.11      373.99      8.80 o 
   2   2   6        0.46        1.09      0.48 o 
   3   2   6       65.83       63.81      3.42 o 
   4   2   6       28.31       27.65      2.44 o 
   5   2   6      321.07      316.31      9.94 o 
   6   2   6      407.05      386.42     12.30 o 
   7   2   6      115.70      114.34      6.41 o 
   8   2   6       59.60       70.53      5.35 o 
  -9   3   6        4.68        7.59      1.96 o 
  -8   3   6        0.59        0.62      0.73 o 
  -7   3   6       77.12       79.53      5.24 o 
  -6   3   6       71.08       72.19      4.71 o 
  -5   3   6        6.54        6.72      1.54 o 
  -4   3   6       36.83       39.05      3.00 o 
  -3   3   6      409.99      427.71     11.06 o 
  -2   3   6      311.14      338.52      9.02 o 
  -1   3   6      425.33      430.96     10.25 o 
   0   3   6      830.71      907.53     17.62 o 
   1   3   6      512.79      487.07     10.81 o 
   2   3   6      262.63      276.73      7.56 o 
   3   3   6      161.15      161.66      5.74 o 
   4   3   6       52.95       50.84      3.19 o 
   5   3   6      170.39      160.98      6.67 o 
   6   3   6       75.53       71.51      4.59 o 
   7   3   6       58.63       61.99      4.62 o 
   8   3   6       17.20       19.64      3.14 o 
  -8   4   6       24.67       28.60      3.89 o 
  -7   4   6       76.73       78.83      5.43 o 
  -6   4   6       64.21       69.27      4.85 o 
  -5   4   6        4.39        4.96      1.57 o 
  -4   4   6      230.13      235.66      8.46 o 
  -3   4   6       35.54       40.23      3.00 o 
  -2   4   6      147.60      136.25      5.43 o 
  -1   4   6      485.45      452.11     11.04 o 
   0   4   6       38.84       42.72      2.58 o 
   1   4   6      494.18      458.19     10.64 o 
   2   4   6       50.55       45.36      7.02 o 
   3   4   6      173.81      164.71      5.85 o 
   4   4   6      137.24      142.94      5.71 o 
   5   4   6       56.66       61.37      3.84 o 
   6   4   6       64.46       60.67      4.15 o 
   7   4   6       72.81       69.55      4.82 o 
  -8   5   6       47.36       52.33      4.71 o 
  -7   5   6        5.88        5.94      1.60 o 
  -6   5   6       54.44       62.89      4.79 o 
  -5   5   6      149.68      158.72      7.51 o 
  -4   5   6       10.31        8.07      1.79 o 
  -3   5   6      130.40      128.83      5.91 o 
  -2   5   6      554.55      556.48     13.75 o 
  -1   5   6      364.33      353.34      9.75 o 
   0   5   6      360.54      378.92     11.23 o 
   1   5   6      406.88      353.75      6.32 o 
   2   5   6      401.63      349.55      6.13 o 
   3   5   6       49.71       54.26      3.11 o 
   4   5   6       12.30       11.60      1.71 o 
   5   5   6       10.94       11.79      1.85 o 
   6   5   6       28.28       30.34      2.86 o 
  -7   6   6       25.46       27.79      3.92 o 
  -6   6   6      103.25      119.95      7.06 o 
  -5   6   6       36.47       42.83      3.87 o 
  -4   6   6       50.61       58.12      4.26 o 
  -3   6   6       79.00       77.99      4.73 o 
  -2   6   6      466.09      452.08     12.33 o 
  -1   6   6      302.24      274.23     24.75 o 
   0   6   6      691.07      761.53     15.03 o 
   1   6   6      667.11      611.64     10.01 o 
   2   6   6       22.99       22.66      1.93 o 
   3   6   6       44.49       43.75      2.80 o 
   4   6   6       27.87       24.82      2.18 o 
   5   6   6       27.11       28.49      2.49 o 
  -6   7   6        5.35        5.21      1.48 o 
  -5   7   6       27.89       28.68      3.67 o 
  -4   7   6        1.45        3.73      1.23 o 
  -3   7   6      105.57      102.55      5.77 o 
  -2   7   6       84.66       75.43      3.42 o 
  -1   7   6      310.66      289.70     20.57 o 
   0   7   6      132.34      135.69      9.36 o 
   1   7   6      146.73      143.82      4.00 o 
   2   7   6      206.65      181.21      6.30 o 
   3   7   6       17.92       18.63      1.82 o 
  -5   8   6        6.73        6.22      1.76 o 
  -4   8   6       10.27       13.19      2.49 o 
  -3   8   6       17.51       16.78      2.69 o 
  -2   8   6       55.23       54.23      9.89 o 
  -1   8   6      114.76      106.23      3.88 o 
   0   8   6      305.02      345.45      9.45 o 
   1   8   6      105.01       97.48      4.59 o 
  -3   9   6       22.46       22.75      3.11 o 
  -2   9   6       38.01       40.28      6.41 o 
  -1   9   6       54.31       54.49      2.83 o 
   0   9   6       21.17       23.59      3.63 o 
  -3  -9   7        7.63        8.92      2.45 o 
  -1  -9   7       38.07       33.84      3.87 o 
   0  -9   7       33.18       37.65      3.75 o 
   1  -9   7       32.85       33.89      4.01 o 
   2  -9   7        3.56        4.90      1.65 o 
  -5  -8   7       23.93       21.93      3.28 o 
  -4  -8   7       70.52       68.07      4.79 o 
  -3  -8   7       90.43       90.34      5.52 o 
  -2  -8   7       40.30       49.64      3.98 o 
  -1  -8   7      153.49      146.17      6.95 o 
   0  -8   7        0.53        2.30      1.04 o 
   1  -8   7      123.56      120.70      6.44 o 
   3  -8   7       86.12       85.58      3.81 o 
   4  -8   7       36.25       38.84      2.58 o 
  -6  -7   7        1.53        2.47      1.26 o 
  -5  -7   7       67.46       62.63      4.48 o 
  -4  -7   7       21.94       22.02      2.97 o 
  -3  -7   7       62.78       54.15      3.98 o 
  -2  -7   7       18.37       14.99      2.41 o 
  -1  -7   7       26.96       23.56      2.89 o 
   0  -7   7        1.38        4.79      1.43 o 
   1  -7   7       72.55       65.58      3.92 o 
   2  -7   7        7.87        8.46      2.04 o 
   3  -7   7       55.23       55.50      3.91 o 
   4  -7   7       31.88       30.74      2.84 o 
   5  -7   7       52.84       54.57      3.40 o 
  -7  -6   7        0.16       -0.45      0.78 o 
  -6  -6   7       20.40       24.54      3.33 o 
  -5  -6   7      355.91      322.75     10.76 o 
  -4  -6   7      194.63      175.83      7.37 o 
  -3  -6   7      113.61      107.20      5.43 o 
  -2  -6   7       69.44       77.73      4.45 o 
  -1  -6   7      125.59      108.83      5.21 o 
   0  -6   7      212.78      245.78      5.57 o 
   1  -6   7       17.49       16.56      1.58 o 
   2  -6   7       12.07       10.89      2.70 o 
   3  -6   7       61.70       62.78      2.98 o 
   4  -6   7       30.16       32.70      2.28 o 
   5  -6   7       61.65       52.09      3.26 o 
   6  -6   7        2.13        0.88      0.64 o 
  -8  -5   7       60.76       62.30      5.07 o 
  -7  -5   7      215.70      210.17      9.24 o 
  -6  -5   7       52.23       57.17      4.34 o 
  -5  -5   7       27.50       28.77      3.31 o 
  -4  -5   7       89.70       90.20      5.07 o 
  -3  -5   7       75.61       61.68      3.87 o 
  -2  -5   7      104.10      107.09      5.04 o 
  -1  -5   7      272.75      261.33      8.32 o 
   0  -5   7        0.30        1.28      0.69 o 
   1  -5   7      338.55      336.27      6.79 o 
   2  -5   7      155.13      182.62     10.64 o 
   3  -5   7       19.24       17.64      1.67 o 
   4  -5   7       50.55       45.81      3.82 o 
   5  -5   7      100.06      103.73      3.97 o 
   6  -5   7      128.59      112.08      4.26 o 
   7  -5   7       19.97       20.06      3.50 o 
  -8  -4   7       19.02       17.00      3.11 o 
  -7  -4   7       34.92       27.45      3.73 o 
  -6  -4   7      204.27      193.81      8.63 o 
  -5  -4   7      127.43      114.99      6.16 o 
  -4  -4   7        2.56        2.38      1.12 o 
  -3  -4   7        9.48        7.76      1.60 o 
  -2  -4   7       28.25       23.58      1.50 o 
  -1  -4   7       95.38       99.37      3.74 o 
   0  -4   7        0.12        0.62      0.35 o 
   1  -4   7       15.21       15.44      1.31 o 
   2  -4   7       43.39       39.48      1.96 o 
   3  -4   7       70.66       67.58      2.73 o 
   4  -4   7       34.65       35.17      3.95 o 
   5  -4   7       18.02       14.63      1.58 o 
   6  -4   7        2.11        3.17      1.43 o 
   7  -4   7       49.33       52.07      4.87 o 
  -8  -3   7       73.00       71.82      5.52 o 
  -7  -3   7      192.05      178.16      8.63 o 
  -6  -3   7      116.53      113.73      6.36 o 
  -5  -3   7        4.28        3.95      1.32 o 
  -4  -3   7       33.06       31.05      1.31 o 
  -3  -3   7      332.61      341.51      9.48 o 
  -2  -3   7      148.45      173.74      4.92 o 
  -1  -3   7      526.02      500.74      7.92 o 
   0  -3   7      272.12      347.99      6.18 o 
   1  -3   7      362.07      346.70      6.29 o 
   2  -3   7      632.19      671.85     10.44 o 
   3  -3   7        2.90        3.55      0.72 o 
   4  -3   7      166.33      147.58      4.13 o 
   5  -3   7      180.82      183.42      4.89 o 
   6  -3   7      165.38      144.91      7.79 o 
   7  -3   7       42.46       44.34      4.37 o 
   8  -3   7       25.69       26.56      4.03 o 
  -9  -2   7       27.16       26.70      4.29 o 
  -8  -2   7       24.13       23.98      3.81 o 
  -7  -2   7      228.47      231.99     10.20 o 
  -6  -2   7      296.64      281.60     10.76 o 
  -5  -2   7      101.01       92.65      2.79 o 
  -4  -2   7       48.75       43.72      1.75 o 
  -3  -2   7        2.72        2.05      0.46 o 
  -2  -2   7       67.90       60.42      1.97 o 
  -1  -2   7      276.32      295.08      5.39 o 
   0  -2   7        1.50        2.45      0.51 o 
   1  -2   7      311.86      289.68      5.28 o 
   2  -2   7       29.50       33.31      2.63 o 
   3  -2   7       37.17       32.35      1.57 o 
   4  -2   7       92.19       92.60      2.93 o 
   5  -2   7        5.28        4.79      1.48 o 
   6  -2   7      180.24      177.23      8.63 o 
   7  -2   7        4.80        5.35      1.79 o 
   8  -2   7       46.19       58.07      5.18 o 
  -9  -1   7       51.19       60.59      5.66 o 
  -8  -1   7       54.65       57.20      5.21 o 
  -7  -1   7      131.39      134.50      4.40 o 
  -6  -1   7       69.04       70.27      2.88 o 
  -5  -1   7      239.71      251.38     10.15 o 
  -4  -1   7      529.03      489.95      8.29 o 
  -3  -1   7      212.21      199.68      4.29 o 
  -2  -1   7      244.21      263.46      4.99 o 
  -1  -1   7      719.11      742.77     10.55 o 
   0  -1   7       71.31       84.29      2.45 o 
   1  -1   7     1019.09     1053.98     13.91 o 
   2  -1   7      460.92      470.30      7.26 o 
   3  -1   7      102.63       97.49      2.55 o 
   4  -1   7       67.42       62.70      2.96 o 
   5  -1   7       77.57       79.50      5.13 o 
   6  -1   7      201.40      201.69      8.96 o 
   7  -1   7       12.92       13.56      2.83 o 
   8  -1   7       15.79       21.35      3.56 o 
  -9   0   7       71.25       83.76      7.03 o 
  -8   0   7       40.21       41.41      2.77 o 
  -7   0   7      304.99      306.65      9.50 o 
  -6   0   7      404.06      408.78     10.81 o 
  -5   0   7      126.34      122.69      4.76 o 
  -4   0   7       26.78       24.85      1.93 o 
  -3   0   7       84.93       89.53      3.56 o 
  -2   0   7      170.79      176.95      4.02 o 
  -1   0   7      247.89      234.63      4.60 o 
   0   0   7        9.91       10.68      0.91 o 
   1   0   7      102.85      101.32      2.56 o 
   2   0   7      163.74      158.90      3.05 o 
   3   0   7       14.63       14.99      2.04 o 
   4   0   7      164.40      148.15      6.33 o 
   5   0   7      468.78      476.34     13.92 o 
   6   0   7      234.58      214.26      9.10 o 
   7   0   7       49.87       48.60      4.34 o 
   8   0   7      101.47      112.89      7.28 o 
  -9   1   7       34.39       38.49      3.56 o 
  -8   1   7       19.76       27.26      3.14 o 
  -7   1   7       40.95       46.19      3.45 o 
  -6   1   7      258.10      242.86      8.26 o 
  -5   1   7      348.17      375.16     10.25 o 
  -4   1   7        5.36        5.35      1.20 o 
  -3   1   7      257.64      247.93      6.95 o 
  -2   1   7      197.34      190.31      5.69 o 
  -1   1   7      723.32      694.55     13.98 o 
   0   1   7      170.49      186.00      5.49 o 
   1   1   7      876.36      908.34     12.19 o 
   2   1   7       25.64       28.26      2.21 o 
   3   1   7      146.10      135.83      5.46 o 
   4   1   7       88.03       93.06      4.85 o 
   5   1   7      248.13      256.95      9.27 o 
   6   1   7      120.57      128.85      6.81 o 
   7   1   7        6.19        5.01      1.51 o 
   8   1   7        0.64        3.14      1.40 o 
  -9   2   7        0.90       -0.97      0.64 o 
  -8   2   7        0.09       -0.64      0.56 o 
  -7   2   7      175.44      196.78      8.15 o 
  -6   2   7      158.03      154.35      6.72 o 
  -5   2   7      373.86      356.06     10.45 o 
  -4   2   7       29.37       27.37      2.35 o 
  -3   2   7      127.19      114.90      4.76 o 
  -2   2   7       39.11       35.66      2.44 o 
  -1   2   7       78.67       82.66      3.61 o 
   0   2   7      606.69      625.28     13.14 o 
   1   2   7       35.86       40.39      2.44 o 
   2   2   7      153.09      152.19      5.43 o 
   3   2   7       64.55       68.15      3.70 o 
   4   2   7      147.36      148.29      6.16 o 
   5   2   7      169.29      175.89      7.26 o 
   6   2   7      136.33      122.92      6.47 o 
   7   2   7        7.37        7.93      1.90 o 
   8   2   7       88.25       92.52      6.30 o 
  -8   3   7       10.95       12.89      2.41 o 
  -7   3   7       49.89       51.43      4.12 o 
  -6   3   7      163.77      172.69      7.56 o 
  -5   3   7      134.74      130.40      6.13 o 
  -4   3   7      234.40      225.38      7.84 o 
  -3   3   7      103.67      104.71      4.85 o 
  -2   3   7      202.18      190.09      6.44 o 
  -1   3   7      164.54      140.90      5.10 o 
   0   3   7        3.01        3.70      0.90 o 
   1   3   7       20.64       18.94      1.68 o 
   2   3   7       54.78       60.20      3.22 o 
   3   3   7       11.11       10.17      1.65 o 
   4   3   7        7.09        7.79      1.57 o 
   5   3   7       42.18       36.67      3.08 o 
   6   3   7      147.18      146.36      6.97 o 
   7   3   7       70.45       66.30      4.93 o 
  -8   4   7       41.94       47.96      4.29 o 
  -7   4   7       12.08       12.91      2.41 o 
  -6   4   7      228.56      228.18      9.33 o 
  -5   4   7       79.27       73.84      4.71 o 
  -4   4   7       51.59       49.55      3.59 o 
  -3   4   7      111.69      112.89      5.35 o 
  -2   4   7       87.40       85.74      4.31 o 
  -1   4   7      395.53      355.61      9.58 o 
   0   4   7        9.95       11.93      1.60 o 
   1   4   7       53.68       47.26      2.80 o 
   2   4   7       41.31       38.29      2.61 o 
   3   4   7       18.41       16.39      1.99 o 
   4   4   7       34.91       30.62      2.63 o 
   5   4   7      216.92      196.08      7.59 o 
   6   4   7       33.46       30.53      2.97 o 
   7   4   7       11.79       11.88      2.30 o 
  -7   5   7        0.06        1.18      0.84 o 
  -6   5   7       28.72       32.69      3.78 o 
  -5   5   7      192.51      210.85      8.80 o 
  -4   5   7      147.34      139.13      6.61 o 
  -3   5   7      215.66      207.68      7.93 o 
  -2   5   7      151.69      145.27      6.11 o 
  -1   5   7      193.86      185.55      6.64 o 
   0   5   7      776.33      818.00     17.40 o 
   1   5   7       12.95       10.25      1.54 o 
   2   5   7       35.38       31.07      2.35 o 
   3   5   7       34.94       31.32      2.47 o 
   4   5   7       33.05       27.82      2.47 o 
   5   5   7        6.59        8.18      1.71 o 
   6   5   7       62.23       59.64      4.12 o 
  -7   6   7        5.18        7.96      1.96 o 
  -6   6   7        9.48       10.00      2.16 o 
  -5   6   7      113.75      121.24      6.72 o 
  -4   6   7      323.79      351.04     11.79 o 
  -3   6   7       77.87       71.77      4.59 o 
  -2   6   7        4.34        3.78      1.20 o 
  -1   6   7      287.93      271.77      8.74 o 
   0   6   7       16.25       16.50      2.02 o 
   1   6   7      124.06      105.32      3.24 o 
   2   6   7      234.58      230.82      7.37 o 
   3   6   7       20.19       19.78      2.18 o 
   4   6   7       44.53       44.37      3.11 o 
   5   6   7       13.03       12.24      1.90 o 
  -6   7   7       44.14       54.74      4.76 o 
  -5   7   7       25.46       26.00      3.59 o 
  -4   7   7       96.13       90.90      5.74 o 
  -3   7   7       69.39       61.21      4.37 o 
  -2   7   7      142.35      162.22      7.09 o 
  -1   7   7      153.65      147.29      6.36 o 
   0   7   7      231.56      240.51      5.76 o 
   1   7   7      120.08      104.79      4.85 o 
   2   7   7       14.76       15.88      1.96 o 
   3   7   7       19.54       16.44      2.02 o 
  -4   8   7       72.35       71.32      5.21 o 
  -3   8   7       66.53       66.33      4.65 o 
  -2   8   7       60.95       64.15      4.43 o 
  -1   8   7       64.23       59.71      3.43 o 
   0   8   7       94.40      101.10      3.68 o 
   1   8   7       22.89       22.47      2.41 o 
  -1   9   7       98.62       99.27      7.73 o 
   0   9   7        1.20        2.27      0.90 o 
  -2  -9   8        2.71        3.67      1.26 o 
  -1  -9   8       51.41       40.81      3.84 o 
   0  -9   8       99.56      113.98      6.64 o 
   1  -9   8       12.99       15.24      2.91 o 
   2  -9   8        8.13        8.85      2.02 o 
  -5  -8   8       41.63       35.38      3.56 o 
  -4  -8   8       21.92       23.19      3.31 o 
  -3  -8   8       53.97       56.22      4.40 o 
  -2  -8   8       63.51       62.49      4.54 o 
  -1  -8   8       37.70       33.08      3.28 o 
   0  -8   8      128.80      147.48      7.12 o 
   1  -8   8       31.63       33.03      3.33 o 
   2  -8   8       56.08       60.31      4.45 o 
   3  -8   8        0.18        0.41      0.71 o 
   4  -8   8        6.49        8.12      2.23 o 
  -6  -7   8       36.32       37.73      3.61 o 
  -5  -7   8       22.09       21.15      3.11 o 
  -4  -7   8       54.16       50.87      4.03 o 
  -3  -7   8      199.69      180.79      7.79 o 
  -2  -7   8       24.18       24.40      3.05 o 
  -1  -7   8       19.39       18.35      2.75 o 
   0  -7   8      159.30      189.50      7.70 o 
   1  -7   8       56.34       63.05      4.26 o 
   2  -7   8        4.29        5.26      1.07 o 
   3  -7   8       21.80       22.59      2.14 o 
   4  -7   8      210.66      213.31      6.40 o 
   5  -7   8       73.61       71.56      3.58 o 
  -7  -6   8        6.30        7.73      2.02 o 
  -6  -6   8       21.45       27.28      3.56 o 
  -5  -6   8       78.97       78.83      5.04 o 
  -4  -6   8       28.27       31.29      3.03 o 
  -3  -6   8       31.01       29.33      2.86 o 
  -2  -6   8       34.82       35.13      3.05 o 
  -1  -6   8        5.65        5.13      1.46 o 
   0  -6   8       44.88       48.33      2.30 o 
   1  -6   8      131.41      119.39      3.98 o 
   2  -6   8       32.29       34.30      2.13 o 
   3  -6   8       86.82       86.88      3.57 o 
   4  -6   8       17.79       18.53      1.93 o 
   5  -6   8        4.94        6.14      1.20 o 
   6  -6   8       65.52       70.17      5.77 o 
  -7  -5   8        1.75        0.95      1.06 o 
  -6  -5   8       59.24       59.05      4.59 o 
  -5  -5   8      190.51      172.19      7.76 o 
  -4  -5   8       18.48       15.99      2.61 o 
  -3  -5   8       61.56       61.15      4.03 o 
  -2  -5   8      297.07      307.21      9.58 o 
  -1  -5   8       47.65       47.98      4.23 o 
   0  -5   8      169.05      194.12      4.78 o 
   1  -5   8       33.72       31.41      1.87 o 
   2  -5   8        0.94        0.17      0.43 o 
   3  -5   8       61.04       59.63      2.77 o 
   4  -5   8       28.37       27.51      2.04 o 
   5  -5   8      106.36      100.49      3.92 o 
   6  -5   8       74.90       76.67      5.91 o 
  -8  -4   8        4.44        4.40      1.82 o 
  -7  -4   8      124.61      113.25      6.92 o 
  -6  -4   8      139.79      119.44      6.78 o 
  -5  -4   8      226.20      201.07      8.63 o 
  -4  -4   8       22.82       23.59      3.05 o 
  -3  -4   8       78.73       76.86      4.48 o 
  -2  -4   8       28.96       37.33      1.68 o 
  -1  -4   8       71.29       68.36      2.43 o 
   0  -4   8       12.74       14.09      1.30 o 
   1  -4   8       43.06       44.96      2.34 o 
   2  -4   8      171.84      176.58      5.20 o 
   3  -4   8       86.60       89.52      9.90 o 
   4  -4   8       52.33       55.73      2.63 o 
   5  -4   8      100.10       93.11      4.05 o 
   6  -4   8       36.96       32.66      4.12 o 
   7  -4   8       12.38       13.03      2.89 o 
  -8  -3   8       27.94       21.29      3.59 o 
  -7  -3   8        5.34        4.31      1.60 o 
  -6  -3   8      115.53      110.93      6.47 o 
  -5  -3   8      671.12      637.83     17.31 o 
  -4  -3   8       64.88       58.72      3.80 o 
  -3  -3   8       64.85       70.09      4.15 o 
  -2  -3   8      583.32      590.95     17.35 o 
  -1  -3   8      275.11      264.42      5.32 o 
   0  -3   8      449.25      544.16      8.75 o 
   1  -3   8      161.86      152.29      3.83 o 
   2  -3   8      146.18      168.70      4.19 o 
   3  -3   8      289.78      301.89      6.30 o 
   4  -3   8       75.33       68.20      2.72 o 
   5  -3   8      169.05      149.47      7.76 o 
   6  -3   8        8.59        9.72      2.47 o 
   7  -3   8        9.53        7.90      2.18 o 
  -8  -2   8        2.85        3.08      1.60 o 
  -7  -2   8       10.22       10.56      2.49 o 
  -6  -2   8      462.10      429.34     14.15 o 
  -5  -2   8      428.46      380.49      8.11 o 
  -4  -2   8       41.05       36.27      1.64 o 
  -3  -2   8        1.81        2.35      0.51 o 
  -2  -2   8       67.03       65.05      2.23 o 
  -1  -2   8       23.22       27.49      1.46 o 
   0  -2   8       39.81       42.13      1.81 o 
   1  -2   8       70.70       71.14      2.35 o 
   2  -2   8      657.43      742.64     11.00 o 
   3  -2   8       47.27       43.75      1.89 o 
   4  -2   8        6.47        8.45      0.97 o 
   5  -2   8       41.10       37.23      3.56 o 
   6  -2   8       23.51       20.36      3.31 o 
   7  -2   8       25.04       23.47      3.70 o 
  -9  -1   8       16.67       17.54      3.70 o 
  -8  -1   8        5.74        7.84      2.41 o 
  -7  -1   8       49.00       50.43      2.59 o 
  -6  -1   8      121.82      119.77      3.91 o 
  -5  -1   8      852.78      803.58     12.58 o 
  -4  -1   8       45.47       41.84      4.87 o 
  -3  -1   8       94.37       90.46      3.39 o 
  -2  -1   8      308.82      269.33      5.31 o 
  -1  -1   8       34.14       35.87      1.64 o 
   0  -1   8       78.59       95.93      2.78 o 
   1  -1   8      117.40      113.59      2.93 o 
   2  -1   8      362.87      427.46      6.93 o 
   3  -1   8      151.63      157.29      3.51 o 
   4  -1   8      250.73      240.20      8.94 o 
   5  -1   8      403.48      402.78     13.14 o 
   6  -1   8       16.90       17.65      2.97 o 
   7  -1   8       47.82       35.13      4.29 o 
   8  -1   8       21.10       30.28      4.23 o 
  -9   0   8       24.64       35.88      5.41 o 
  -8   0   8       28.52       28.61      2.28 o 
  -7   0   8      102.11      101.77      4.02 o 
  -6   0   8      744.51      692.96     15.60 o 
  -5   0   8      164.79      167.99      5.91 o 
  -4   0   8       22.84       25.04      1.96 o 
  -3   0   8       26.99       24.87      1.50 o 
  -2   0   8       84.89       68.72      2.40 o 
  -1   0   8      547.86      521.42      8.34 o 
   0   0   8      213.78      263.92      5.09 o 
   1   0   8       92.20      103.65      2.74 o 
   2   0   8       24.81       22.65      1.01 o 
   3   0   8       59.67       51.43      3.47 o 
   4   0   8        1.51        2.13      0.95 o 
   5   0   8       79.91       74.20      4.93 o 
   6   0   8       20.66       23.08      3.33 o 
   7   0   8       31.46       40.08      4.40 o 
   8   0   8       46.85       58.29      5.24 o 
  -9   1   8        0.43       -0.81      0.76 o 
  -8   1   8        0.87        1.32      0.90 o 
  -7   1   8       15.29       16.64      2.38 o 
  -6   1   8      108.58      103.08      4.96 o 
  -5   1   8      866.86      827.81     17.96 o 
  -4   1   8      186.41      187.74      6.33 o 
  -3   1   8       42.66       44.48      2.75 o 
  -2   1   8       53.85       47.37      2.69 o 
  -1   1   8       73.90       64.65      3.11 o 
   0   1   8       67.58       68.99      2.29 o 
   1   1   8       21.24       21.26      1.16 o 
   2   1   8      306.40      356.32      9.57 o 
   3   1   8        0.94        1.62      0.81 o 
   4   1   8      454.23      447.10     12.55 o 
   5   1   8      110.64       94.09      5.38 o 
   6   1   8      111.81      109.67      6.41 o 
   7   1   8       62.69       62.91      5.04 o 
  -8   2   8      128.55      133.06      6.83 o 
  -7   2   8       19.34       27.14      3.14 o 
  -6   2   8      611.88      587.21     15.21 o 
  -5   2   8      189.50      190.03      7.14 o 
  -4   2   8      101.78       97.34      4.68 o 
  -3   2   8       41.07       41.60      2.83 o 
  -2   2   8       46.96       42.49      2.72 o 
  -1   2   8      167.85      158.04      5.46 o 
   0   2   8      420.53      466.68     10.92 o 
   1   2   8       58.88       57.84      3.14 o 
   2   2   8       67.70       78.10      1.94 o 
   3   2   8       13.84       19.86      2.30 o 
   4   2   8       36.77       29.75      2.75 o 
   5   2   8        7.65        9.02      2.02 o 
   6   2   8        1.03        0.78      0.70 o 
   7   2   8       67.59       71.37      5.35 o 
  -8   3   8       15.81       26.84      3.56 o 
  -7   3   8       17.40       22.10      3.08 o 
  -6   3   8      151.94      144.91      6.83 o 
  -5   3   8      475.06      466.31     13.05 o 
  -4   3   8      102.12      107.01      5.27 o 
  -3   3   8        0.53        0.73      0.59 o 
  -2   3   8       59.88       65.49      3.64 o 
  -1   3   8        7.73        6.92      1.34 o 
   0   3   8       96.88      108.83      4.48 o 
   1   3   8       93.75       89.33      4.06 o 
   2   3   8       40.99       44.09      2.89 o 
   3   3   8       55.63       61.51      3.70 o 
   4   3   8       93.93       84.43      4.68 o 
   5   3   8       33.80       32.94      3.03 o 
   6   3   8       70.69       62.52      4.51 o 
   7   3   8       89.32       90.03      5.97 o 
  -8   4   8       42.38       49.08      4.40 o 
  -7   4   8        1.82        3.03      1.18 o 
  -6   4   8      107.16      101.18      5.91 o 
  -5   4   8      146.20      155.69      7.12 o 
  -4   4   8      164.07      186.64      7.59 o 
  -3   4   8        9.11        9.72      1.76 o 
  -2   4   8       13.65       11.29      1.85 o 
  -1   4   8       58.04       48.74      3.14 o 
   0   4   8        4.29        4.43      1.09 o 
   1   4   8       38.32       36.16      2.58 o 
   2   4   8       31.08       31.63      2.49 o 
   3   4   8       40.24       36.50      2.86 o 
   4   4   8      206.16      180.03      7.12 o 
   6   4   8       36.15       37.59      3.45 o 
  -7   5   8       26.35       27.70      3.67 o 
  -6   5   8       24.18       26.28      3.39 o 
  -5   5   8       59.60       65.41      4.62 o 
  -4   5   8        4.66        7.40      1.74 o 
  -3   5   8       26.28       28.12      2.69 o 
  -2   5   8       13.74       13.03      2.10 o 
  -1   5   8       29.47       25.43      2.35 o 
   0   5   8      412.59      462.11     11.96 o 
   1   5   8        1.00        1.43      0.67 o 
   2   5   8       37.82       37.00      2.75 o 
   3   5   8       11.26        9.75      1.71 o 
   4   5   8        2.85        3.36      0.98 o 
   5   5   8        6.29        8.35      1.76 o 
   6   5   8       10.71        9.41      2.04 o 
  -6   6   8       10.70        7.87      1.82 o 
  -5   6   8       44.19       53.70      4.40 o 
  -4   6   8        3.88        4.51      1.40 o 
  -3   6   8        2.57        1.12      0.78 o 
  -2   6   8      167.75      159.00      6.89 o 
  -1   6   8      196.27      199.05      7.42 o 
   0   6   8       80.57       83.39      4.43 o 
   1   6   8       71.79       60.76      3.59 o 
   3   6   8      235.52      225.08      7.84 o 
   4   6   8      119.30      104.65      5.21 o 
   5   6   8        3.18        4.45      1.04 o 
  -5   7   8       19.52       22.89      3.47 o 
  -4   7   8       50.98       52.07      4.31 o 
  -3   7   8       26.65       25.01      3.19 o 
  -2   7   8       30.37       34.65      3.14 o 
  -1   7   8       97.60       90.31      4.96 o 
   0   7   8       75.98       91.63      4.85 o 
   1   7   8      118.89      104.01      4.99 o 
   2   7   8       74.41       86.75      4.48 o 
   3   7   8       12.55       12.47      1.96 o 
   4   7   8       15.68       16.61      2.24 o 
  -4   8   8        7.00        5.60      1.51 o 
  -3   8   8       11.72       13.14      2.38 o 
  -2   8   8      102.94      108.18      5.94 o 
  -1   8   8       12.17       14.73      2.38 o 
   0   8   8        9.92       11.01      1.93 o 
   1   8   8        8.95        7.12      1.46 o 
   2   8   8       12.88       16.05      2.13 o 
  -1  -9   9       44.81       40.25      3.89 o 
   0  -9   9       32.79       40.39      4.45 o 
  -4  -8   9       19.70       20.62      3.19 o 
  -3  -8   9       25.80       25.63      3.42 o 
  -2  -8   9       54.12       56.50      4.34 o 
  -1  -8   9       49.15       48.46      4.03 o 
   0  -8   9        1.86        4.31      1.43 o 
   1  -8   9        6.46        8.35      2.10 o 
   2  -8   9       32.26       45.04      3.95 o 
   3  -8   9       70.82       64.68      4.68 o 
  -5  -7   9       15.82       13.36      2.58 o 
  -4  -7   9       73.43       59.16      4.45 o 
  -3  -7   9       25.54       19.55      2.94 o 
  -2  -7   9        1.49        1.60      0.92 o 
  -1  -7   9       78.64       69.92      4.59 o 
   0  -7   9        0.95        4.62      1.43 o 
   1  -7   9      142.02      119.69      5.99 o 
   2  -7   9      103.13      112.88      4.28 o 
   3  -7   9       21.44       20.27      2.10 o 
   4  -7   9      347.24      355.31      8.80 o 
  -6  -6   9       13.44       15.77      2.86 o 
  -5  -6   9       40.55       38.57      3.64 o 
  -4  -6   9        4.69        6.22      1.62 o 
  -3  -6   9      146.32      137.17      6.53 o 
  -2  -6   9       17.98       21.49      2.75 o 
  -1  -6   9      172.32      161.35      6.86 o 
   0  -6   9      123.08      137.96      6.16 o 
   1  -6   9       17.60       18.50      1.77 o 
   2  -6   9       61.62       64.33      3.00 o 
   3  -6   9       17.93       17.77      1.87 o 
   4  -6   9      119.73      104.43      6.81 o 
   5  -6   9       82.90       82.76      3.74 o 
  -7  -5   9       70.15       73.14      5.55 o 
  -6  -5   9       79.54       66.08      4.99 o 
  -5  -5   9       39.11       39.24      3.64 o 
  -4  -5   9       63.80       60.87      4.43 o 
  -3  -5   9       22.28       18.24      2.66 o 
  -2  -5   9        0.21        0.28      0.67 o 
  -1  -5   9       56.17       54.01      2.32 o 
   0  -5   9        1.94        2.28      1.26 o 
   1  -5   9      287.06      249.60      5.89 o 
   2  -5   9      154.67      171.04      4.87 o 
   3  -5   9      101.00       90.40      3.53 o 
   4  -5   9       89.85       90.90      4.10 o 
   5  -5   9        2.91        2.61      1.29 o 
   6  -5   9        9.16       10.08      2.47 o 
  -8  -4   9       11.84       20.62      3.70 o 
  -7  -4   9       26.95       21.79      3.59 o 
  -6  -4   9        7.59        6.78      2.02 o 
  -5  -4   9       13.85       12.66      2.49 o 
  -4  -4   9       70.09       70.53      4.76 o 
  -3  -4   9      219.29      224.43      8.38 o 
  -2  -4   9      204.72      215.12     10.21 o 
  -1  -4   9      144.39      140.01      4.57 o 
   0  -4   9        0.43        0.48      0.43 o 
   1  -4   9      110.78      105.02      3.44 o 
   2  -4   9      278.00      291.60      7.09 o 
   3  -4   9        0.07        1.00      0.48 o 
   4  -4   9      268.53      261.54      6.75 o 
   5  -4   9      130.50      131.54      7.56 o 
   6  -4   9      114.75      115.38      7.34 o 
  -8  -3   9        1.99        2.83      1.20 o 
  -7  -3   9      127.44      125.10      7.48 o 
  -6  -3   9       15.09       11.88      2.52 o 
  -5  -3   9      275.22      268.55     10.31 o 
  -4  -3   9       96.23       78.91      4.93 o 
  -3  -3   9       79.00       80.18      2.59 o 
  -2  -3   9      124.92      141.05      6.62 o 
  -1  -3   9      462.91      491.40      8.38 o 
   0  -3   9       21.17       25.71      1.58 o 
   1  -3   9      495.93      495.26      8.48 o 
   3  -3   9       18.38       20.20      1.51 o 
   4  -3   9       34.41       34.38      1.96 o 
   5  -3   9       24.82       28.24      3.67 o 
   6  -3   9        3.51        5.66      1.85 o 
   7  -3   9       24.80       26.64      4.03 o 
  -8  -2   9        5.21        3.81      1.82 o 
  -7  -2   9       41.58       37.73      4.62 o 
  -6  -2   9       96.58       90.67      6.02 o 
  -5  -2   9       78.63       68.99      3.04 o 
  -4  -2   9      138.56      132.67      3.57 o 
  -3  -2   9       30.57       27.29      1.49 o 
  -2  -2   9      586.94      582.39      9.37 o 
  -1  -2   9      345.90      367.96      6.84 o 
   0  -2   9       21.63       21.95      1.38 o 
   1  -2   9      165.83      169.32      4.05 o 
   2  -2   9      253.30      273.34      5.49 o 
   3  -2   9       98.85       99.69      3.03 o 
   4  -2   9       29.57       25.41      3.28 o 
   5  -2   9      211.44      186.59      8.71 o 
   6  -2   9      106.80      105.38      6.75 o 
   7  -2   9       32.07       29.44      4.09 o 
  -8  -1   9        7.01        9.44      2.49 o 
  -7  -1   9       35.41       34.40      4.57 o 
  -6  -1   9        4.08        4.00      0.78 o 
  -5  -1   9      329.83      306.60      6.85 o 
  -4  -1   9       32.16       32.13      2.02 o 
  -3  -1   9      184.30      166.71      4.20 o 
  -2  -1   9      316.47      298.86      7.84 o 
  -1  -1   9      175.09      178.03      4.23 o 
   0  -1   9       61.80       78.49      2.64 o 
   1  -1   9      228.49      244.00      4.93 o 
   2  -1   9      108.20      112.77      4.57 o 
   3  -1   9      110.11      110.80      2.93 o 
   4  -1   9       23.82       25.57      3.14 o 
   5  -1   9        4.24        4.99      1.62 o 
   6  -1   9       22.60       25.57      3.61 o 
   7  -1   9       45.11       41.21      4.68 o 
  -8   0   9        9.18        7.70      2.13 o 
  -7   0   9       44.55       42.70      2.63 o 
  -6   0   9      288.84      271.73      6.76 o 
  -5   0   9      491.90      469.75     11.37 o 
  -4   0   9      199.18      185.43      4.86 o 
  -3   0   9      118.45      105.25      3.36 o 
  -2   0   9        5.88        5.15      0.90 o 
  -1   0   9       66.10       74.31      3.50 o 
   0   0   9      168.98      180.12      4.20 o 
   1   0   9       57.05       60.99      2.16 o 
   2   0   9      179.46      206.28      5.66 o 
   3   0   9        0.03        1.37      0.78 o 
   4   0   9       12.97        9.47      2.10 o 
   5   0   9       12.14       10.14      2.21 o 
   6   0   9       60.58       54.82      4.65 o 
   7   0   9       77.35       80.81      5.97 o 
  -8   1   9       69.53       76.11      4.65 o 
  -7   1   9       13.97       14.20      2.21 o 
  -6   1   9       10.57       12.47      1.99 o 
  -5   1   9      613.76      593.99     14.20 o 
  -4   1   9       86.81       76.78      3.95 o 
  -3   1   9       58.34       51.63      3.05 o 
  -2   1   9      288.73      266.06      7.59 o 
  -1   1   9       42.13       38.89      1.89 o 
   0   1   9      103.21       97.34      2.92 o 
   1   1   9       12.04       11.99      1.02 o 
   2   1   9      377.06      403.56     12.31 o 
   3   1   9       91.17       84.12      4.65 o 
   4   1   9      153.16      167.71      7.17 o 
   5   1   9       45.68       35.91      3.36 o 
   6   1   9       12.80       12.89      2.61 o 
   7   1   9       41.02       43.73      4.29 o 
  -8   2   9       57.49       51.37      4.01 o 
  -7   2   9       94.34       99.72      5.52 o 
  -6   2   9      327.27      313.73     10.20 o 
  -5   2   9      222.32      214.01      7.82 o 
  -4   2   9      154.97      130.59      5.52 o 
  -3   2   9       98.61       90.39      4.37 o 
  -2   2   9       49.81       50.03      3.08 o 
  -1   2   9      121.14      113.98      4.71 o 
   0   2   9      239.86      238.55      7.26 o 
   1   2   9       58.22       56.84      2.09 o 
   2   2   9        6.11        6.47      1.46 o 
   3   2   9      107.81      105.66      5.15 o 
   4   2   9       42.15       43.00      3.45 o 
   5   2   9       28.66       18.94      2.83 o 
   6   2   9        0.08        0.25      0.53 o 
   7   2   9       82.28       80.87      5.85 o 
  -8   3   9       30.56       41.29      3.75 o 
  -7   3   9       27.39       26.50      3.31 o 
  -6   3   9       83.27       80.03      4.96 o 
  -5   3   9        8.48       11.65      2.07 o 
  -4   3   9       84.21       75.35      4.29 o 
  -3   3   9      118.51      104.23      5.04 o 
  -2   3   9       75.41       79.33      4.12 o 
  -1   3   9       72.41       66.44      3.61 o 
   0   3   9        2.73        2.47      0.78 o 
   1   3   9       41.35       38.54      2.72 o 
   2   3   9      219.23      198.74      6.97 o 
   3   3   9       59.99       57.09      3.70 o 
   4   3   9       68.46       72.13      4.48 o 
   5   3   9        5.21        6.69      1.65 o 
   6   3   9        7.14        5.60      1.62 o 
  -7   4   9       93.95       90.76      5.80 o 
  -6   4   9      117.67      119.64      6.50 o 
  -5   4   9      265.01      273.59     10.06 o 
  -4   4   9       28.62       31.26      2.86 o 
  -3   4   9       16.64       15.57      2.30 o 
  -2   4   9        6.09        4.79      1.26 o 
  -1   4   9       36.84       33.98      2.69 o 
   0   4   9      386.34      435.42     11.34 o 
   1   4   9       54.77       55.04      3.39 o 
   2   4   9      325.14      326.39      9.66 o 
   3   4   9       33.75       33.45      2.91 o 
   4   4   9      110.60      110.39      5.63 o 
   5   4   9       71.65       72.72      4.76 o 
   6   4   9       10.70       13.42      2.47 o 
  -7   5   9        4.91        3.98      1.26 o 
  -6   5   9       43.02       51.37      4.31 o 
  -5   5   9        9.94        8.52      1.93 o 
  -4   5   9       47.34       44.79      3.64 o 
  -3   5   9       20.59       19.69      2.69 o 
  -2   5   9       38.38       40.95      3.22 o 
  -1   5   9      115.82      110.25      5.24 o 
   0   5   9       61.23       64.26      3.81 o 
   1   5   9       83.76       77.37      4.15 o 
   2   5   9        8.77        7.65      1.62 o 
   3   5   9       91.83       93.08      4.93 o 
   4   5   9      306.33      309.36     10.17 o 
   5   5   9        3.52        7.87      1.85 o 
  -6   6   9       68.95       73.28      5.43 o 
  -5   6   9       42.70       38.60      3.73 o 
  -4   6   9      116.07      119.08      6.39 o 
  -3   6   9       67.90       71.77      4.79 o 
  -2   6   9       48.32       49.55      3.70 o 
  -1   6   9      164.25      163.20      6.81 o 
   0   6   9       93.33      108.04      5.24 o 
   1   6   9       57.59       58.38      3.70 o 
   2   6   9       88.59       86.58      4.65 o 
   3   6   9       27.36       27.62      2.61 o 
   4   6   9       18.09       16.25      2.38 o 
  -5   7   9        5.39       10.22      2.44 o 
  -4   7   9       13.78       11.54      2.32 o 
  -3   7   9        1.45        1.32      0.81 o 
  -2   7   9      106.45      106.16      5.80 o 
  -1   7   9       32.13       36.70      3.17 o 
   0   7   9       13.10       15.55      2.18 o 
   1   7   9       19.04       17.34      2.21 o 
   2   7   9       38.07       41.35      3.17 o 
   3   7   9       61.99       60.00      3.92 o 
  -2   8   9       22.33       22.16      3.00 o 
  -1   8   9       49.90       49.72      3.81 o 
   0   8   9        4.65        4.79      1.23 o 
   1   8   9        7.00        5.49      1.26 o 
  -3  -8  10       59.33       56.72      4.54 o 
  -2  -8  10       43.45       52.33      4.29 o 
  -1  -8  10        0.96        1.09      0.76 o 
   0  -8  10        3.64        3.42      1.12 o 
   1  -8  10        3.75        4.12      1.48 o 
   2  -8  10       25.04       22.86      3.33 o 
  -5  -7  10       66.60       59.81      4.73 o 
  -4  -7  10      243.87      244.71      9.89 o 
  -3  -7  10       52.11       46.28      3.98 o 
  -2  -7  10      110.79      128.83      6.64 o 
  -1  -7  10       56.40       49.22      3.95 o 
   0  -7  10        6.53        5.49      1.54 o 
   1  -7  10       51.29       43.61      3.64 o 
   2  -7  10       68.27       80.19      3.61 o 
   3  -7  10        0.55        0.35      0.63 o 
   4  -7  10       19.02       23.53      2.36 o 
  -6  -6  10       14.73       12.07      2.58 o 
  -5  -6  10       32.13       26.47      3.56 o 
  -4  -6  10       24.27       21.12      3.00 o 
  -3  -6  10       10.72        7.93      1.88 o 
  -2  -6  10       62.44       67.00      4.48 o 
  -1  -6  10       28.21       23.84      2.94 o 
   0  -6  10      278.69      312.47     10.14 o 
   1  -6  10      138.52      132.85      6.72 o 
   2  -6  10      268.79      271.92      8.05 o 
   3  -6  10      122.87      123.64      4.46 o 
   4  -6  10      122.79      120.52      6.86 o 
   5  -6  10      184.37      202.47      9.97 o 
  -7  -5  10        3.35        2.41      1.40 o 
  -6  -5  10       55.21       51.23      4.51 o 
  -5  -5  10       85.94       87.03      5.66 o 
  -4  -5  10       53.77       61.37      4.54 o 
  -3  -5  10      267.56      250.76      9.33 o 
  -2  -5  10      115.44      131.10      6.13 o 
  -1  -5  10      242.88      218.69      7.98 o 
   0  -5  10        0.61        2.04      0.88 o 
   1  -5  10      192.99      167.59      4.78 o 
   2  -5  10       52.35       49.67      2.53 o 
   3  -5  10       81.68       77.68      3.36 o 
   4  -5  10       48.55       42.18      2.55 o 
   5  -5  10       55.43       61.21      5.18 o 
  -7  -4  10       44.91       46.00      4.57 o 
  -6  -4  10       10.94       11.99      2.61 o 
  -5  -4  10      157.86      145.38      7.56 o 
  -4  -4  10       47.72       56.67      4.37 o 
  -3  -4  10        3.83        6.11      1.60 o 
  -2  -4  10      243.48      267.91     11.11 o 
  -1  -4  10       19.60       17.99      1.65 o 
   0  -4  10      500.01      552.92      9.61 o 
   1  -4  10       77.16       73.59      2.91 o 
   2  -4  10       87.27       95.66      3.41 o 
   3  -4  10       43.05       44.63      2.35 o 
   4  -4  10      317.63      318.71      8.05 o 
   5  -4  10      101.53      105.18      6.92 o 
   6  -4  10       15.08       15.55      3.14 o 
  -8  -3  10       30.74       30.81      4.57 o 
  -7  -3  10        5.41        7.93      2.30 o 
  -6  -3  10      182.87      167.06      8.54 o 
  -5  -3  10       32.94       36.61      3.64 o 
  -4  -3  10       78.31       71.51      4.82 o 
  -3  -3  10       66.13       67.89      3.50 o 
  -2  -3  10       97.52      104.19      3.24 o 
  -1  -3  10      103.18       98.27      6.22 o 
   0  -3  10       25.51       27.37      1.65 o 
   1  -3  10      247.65      228.02      5.26 o 
   2  -3  10      184.76      194.42      7.28 o 
   3  -3  10      105.59       94.65      3.27 o 
   4  -3  10       29.61       25.66      3.47 o 
   5  -3  10       30.36       30.67      3.87 o 
   6  -3  10       98.75      107.34      7.26 o 
  -8  -2  10       18.23       22.72      4.03 o 
  -7  -2  10        7.76        7.79      2.18 o 
  -6  -2  10       79.62       74.85      5.57 o 
  -5  -2  10      102.35       95.38      7.69 o 
  -4  -2  10        5.56        5.87      1.83 o 
  -3  -2  10      272.69      268.88      5.73 o 
  -2  -2  10      208.65      215.01      4.95 o 
  -1  -2  10       89.20       92.68      3.11 o 
   0  -2  10      234.85      263.21      5.64 o 
   1  -2  10      101.95      101.93      5.76 o 
   2  -2  10      302.48      313.76      6.16 o 
   3  -2  10      235.65      226.48      8.77 o 
   4  -2  10      383.36      367.35     12.61 o 
   5  -2  10      316.66      297.49     11.79 o 
   6  -2  10       17.59       15.32      3.08 o 
   7  -2  10       51.21       53.84      5.24 o 
  -8  -1  10       13.06       10.67      2.86 o 
  -7  -1  10       18.49       21.43      3.70 o 
  -6  -1  10      167.82      154.11      5.13 o 
  -5  -1  10      244.35      237.86      9.50 o 
  -4  -1  10      260.55      225.44      5.35 o 
  -3  -1  10       87.35       79.61      5.01 o 
  -2  -1  10       58.30       59.78      4.38 o 
  -1  -1  10      124.57      120.82      3.74 o 
   0  -1  10      108.10      130.53      3.71 o 
   1  -1  10      449.18      437.35      7.58 o 
   2  -1  10        5.38        5.97      0.76 o 
   3  -1  10      126.60      120.17      6.05 o 
   4  -1  10      361.34      346.98     11.76 o 
   5  -1  10       65.92       62.77      4.96 o 
   6  -1  10       45.67       51.37      4.71 o 
   7  -1  10       30.98       35.83      4.54 o 
  -8   0  10       17.70       20.53      3.89 o 
  -7   0  10        9.70        9.33      1.38 o 
  -6   0  10      193.78      178.44      6.22 o 
  -5   0  10      145.07      143.92      4.50 o 
  -4   0  10       21.36       18.74      1.65 o 
  -3   0  10        9.77        6.54      1.82 o 
  -2   0  10      171.77      171.62      4.44 o 
  -1   0  10       77.30       78.14      2.79 o 
   0   0  10      627.62      708.58     10.98 o 
   1   0  10      272.61      296.80      6.51 o 
   2   0  10       80.03       89.76      2.46 o 
   3   0  10      232.94      207.65      8.10 o 
   4   0  10       35.97       30.81      3.47 o 
   5   0  10       57.67       60.11      4.68 o 
   6   0  10       88.67       85.55      6.08 o 
   7   0  10       30.07       28.71      4.01 o 
  -8   1  10       57.43       68.15      4.43 o 
  -7   1  10        4.41        6.89      1.54 o 
  -6   1  10      105.09      108.99      5.18 o 
  -5   1  10      115.00      113.64      5.18 o 
  -4   1  10      565.26      503.85     12.49 o 
  -3   1  10       51.22       53.75      3.25 o 
  -2   1  10      277.80      250.12      7.62 o 
  -1   1  10       36.95       28.26      1.65 o 
   0   1  10       11.92       16.12      1.35 o 
   1   1  10      478.37      470.54     13.46 o 
   2   1  10        2.53        2.91      0.95 o 
   3   1  10        5.52        4.26      1.23 o 
   4   1  10      345.58      297.37     10.36 o 
   5   1  10       28.50       22.77      3.11 o 
   6   1  10        4.02        4.68      1.40 o 
  -8   2  10        0.00       -0.62      0.59 o 
  -7   2  10        5.36        5.77      1.34 o 
  -6   2  10       26.38       25.60      2.89 o 
  -5   2  10        5.76        4.29      1.15 o 
  -4   2  10       35.37       26.05      2.44 o 
  -3   2  10       99.65       97.57      4.65 o 
  -2   2  10        3.88        2.86      0.92 o 
  -1   2  10       55.05       51.35      3.19 o 
   0   2  10      307.01      314.80      9.08 o 
   1   2  10      394.07      378.74     13.49 o 
   2   2  10       70.59       73.34      4.29 o 
   3   2  10       66.41       56.02      3.87 o 
   4   2  10      156.05      173.70      7.62 o 
   6   2  10       33.34       26.25      3.53 o 
  -7   3  10       18.87       26.33      3.31 o 
  -6   3  10       94.31       79.50      5.01 o 
  -5   3  10       20.77       19.10      2.55 o 
  -4   3  10       77.25       72.89      4.43 o 
  -3   3  10       13.19       14.76      2.13 o 
  -2   3  10       54.31       52.19      3.42 o 
  -1   3  10       80.50       74.62      4.03 o 
   0   3  10      131.81      130.79      5.49 o 
   1   3  10       95.72       79.16      4.26 o 
   2   3  10        1.87        2.04      0.78 o 
   3   3  10       16.98       14.79      2.24 o 
   4   3  10      193.50      169.75      7.45 o 
   5   3  10       33.44       33.19      3.22 o 
   6   3  10       59.58       53.03      4.40 o 
  -7   4  10       17.56       17.76      2.89 o 
  -6   4  10        5.53        5.49      1.37 o 
  -5   4  10       54.07       49.44      3.87 o 
  -4   4  10      194.46      193.98      8.01 o 
  -3   4  10       45.56       44.57      3.45 o 
  -2   4  10      242.40      229.75      8.21 o 
  -1   4  10       23.68       24.43      2.41 o 
   0   4  10      176.50      194.65      7.12 o 
   1   4  10      353.19      320.76      9.66 o 
   3   4  10      110.12      110.84      5.63 o 
   4   4  10      225.73      241.15      9.10 o 
   5   4  10       23.47       18.80      2.77 o 
  -6   5  10       41.54       42.10      3.92 o 
  -5   5  10        0.40        1.43      0.76 o 
  -4   5  10       16.79       14.26      2.52 o 
  -3   5  10      135.93      136.42      6.58 o 
  -2   5  10        6.55        6.30      1.51 o 
  -1   5  10       30.67       34.43      2.91 o 
   0   5  10      117.89      121.15      5.66 o 
   1   5  10      146.68      125.83      5.74 o 
   2   5  10       45.89       48.12      3.47 o 
   3   5  10       13.30       11.68      2.10 o 
   4   5  10       52.50       48.77      3.75 o 
   5   5  10       46.92       50.03      4.03 o 
  -5   6  10        2.67        2.58      1.04 o 
  -4   6  10       64.88       61.07      4.68 o 
  -3   6  10       59.68       59.64      4.40 o 
  -2   6  10       10.47       10.48      1.99 o 
  -1   6  10       46.43       44.20      3.45 o 
   0   6  10       20.36       20.53      2.55 o 
   1   6  10       16.01       14.93      2.18 o 
   2   6  10       69.55       65.49      4.20 o 
   3   6  10      172.06      183.34      7.62 o 
   4   6  10       99.95      109.22      5.83 o 
  -4   7  10        7.01        9.36      2.10 o 
  -3   7  10       59.66       61.51      4.62 o 
  -2   7  10       29.73       41.01      3.56 o 
  -1   7  10        1.14        1.34      0.76 o 
   0   7  10       32.23       34.29      3.03 o 
   1   7  10        7.70        7.79      1.62 o 
  -1  -8  11        2.14        0.92      0.78 o 
   0  -8  11       33.77       43.45      3.89 o 
   1  -8  11        4.20        3.73      1.51 o 
  -4  -7  11      325.87      331.10     12.07 o 
  -3  -7  11       28.28       32.27      3.81 o 
  -2  -7  11       91.00       99.75      5.94 o 
  -1  -7  11       24.76       26.30      3.42 o 
   0  -7  11        1.15        1.12      0.87 o 
   1  -7  11       12.44       13.67      2.47 o 
   2  -7  11        5.55        9.27      2.10 o 
   3  -7  11       56.21       62.36      4.26 o 
  -5  -6  11       24.21       24.06      3.53 o 
  -4  -6  11      141.37      131.04      6.81 o 
  -3  -6  11       82.10       87.28      5.43 o 
  -2  -6  11      244.34      259.64      9.64 o 
  -1  -6  11       34.38       38.43      3.39 o 
   0  -6  11        0.55        0.84      0.73 o 
   1  -6  11       28.29       27.89      2.09 o 
   2  -6  11       64.87       72.25      3.35 o 
   3  -6  11       17.80       21.25      3.39 o 
   4  -6  11       46.70       46.35      2.75 o 
  -6  -5  11       67.83       51.21      4.62 o 
  -5  -5  11       70.71       76.58      5.41 o 
  -4  -5  11      179.07      175.83      8.21 o 
  -3  -5  11       19.34       15.57      2.63 o 
  -2  -5  11       45.86       42.41      3.47 o 
  -1  -5  11      260.27      244.40      8.74 o 
   0  -5  11        3.35        4.53      0.94 o 
   1  -5  11      117.10      106.65      3.83 o 
   2  -5  11        7.25        5.22      1.57 o 
   3  -5  11       31.68       29.29      2.15 o 
   4  -5  11       10.31       12.52      2.69 o 
   5  -5  11       14.96       11.57      2.75 o 
  -7  -4  11       18.00       17.20      3.25 o 
  -6  -4  11       45.23       41.99      4.17 o 
  -5  -4  11       60.63       61.60      4.96 o 
  -4  -4  11      220.92      202.75      8.91 o 
  -3  -4  11       25.52       31.77      3.11 o 
  -2  -4  11       93.62       96.70      5.32 o 
  -1  -4  11       50.10       51.37      2.40 o 
   0  -4  11       70.93       83.76      3.16 o 
   1  -4  11      132.61      137.87      4.23 o 
   2  -4  11      244.83      249.63      7.04 o 
   3  -4  11       25.15       22.82      1.80 o 
   4  -4  11        6.35        4.06      1.54 o 
   5  -4  11       35.74       33.64      4.34 o 
  -7  -3  11        4.29        4.90      1.99 o 
  -6  -3  11       56.70       62.44      5.13 o 
  -5  -3  11       45.89       50.17      4.40 o 
  -4  -3  11       39.21       33.81      3.36 o 
  -3  -3  11       94.80       86.93      3.09 o 
  -2  -3  11      153.78      169.66      4.49 o 
  -1  -3  11      135.57      139.09      4.09 o 
   0  -3  11      311.08      364.32      7.27 o 
   1  -3  11      243.30      241.35      5.61 o 
   2  -3  11       39.64       39.53      2.03 o 
   3  -3  11       65.24       61.65      4.68 o 
   4  -3  11      121.53      104.26      6.58 o 
   5  -3  11       28.85       26.33      3.81 o 
   6  -3  11       18.68       27.48      4.09 o 
  -8  -2  11       61.90       69.50      6.11 o 
  -7  -2  11       12.53       12.44      2.86 o 
  -6  -2  11       70.05       67.17      5.32 o 
  -5  -2  11      216.66      207.04      9.24 o 
  -4  -2  11       43.05       39.10      2.01 o 
  -3  -2  11      143.66      134.44      8.22 o 
  -2  -2  11      218.05      213.15      5.12 o 
  -1  -2  11      374.28      393.90      7.67 o 
   0  -2  11      185.71      225.35      9.85 o 
   1  -2  11      581.31      597.79      9.96 o 
   2  -2  11      134.89      126.07      5.98 o 
   3  -2  11      281.60      269.00     10.03 o 
   4  -2  11       42.84       31.01      3.78 o 
   5  -2  11       31.11       38.49      4.45 o 
   6  -2  11       19.99       19.24      3.42 o 
  -8  -1  11        3.50        4.87      1.99 o 
  -7  -1  11       51.14       45.10      5.32 o 
  -6  -1  11       13.63       13.45      1.50 o 
  -5  -1  11       78.57       60.65      2.71 o 
  -4  -1  11        2.64        0.49      1.12 o 
  -3  -1  11      155.73      155.51      4.33 o 
  -2  -1  11       11.39       10.90      1.25 o 
  -1  -1  11      359.91      335.36      7.90 o 
   0  -1  11     2422.40     3060.64     43.63 o 
   1  -1  11      571.50      572.15     13.40 o 
   2  -1  11       88.90      102.05      5.49 o 
   3  -1  11       68.39       53.28      4.09 o 
   4  -1  11      100.99       99.13      5.97 o 
   5  -1  11       31.08       39.72      4.37 o 
   6  -1  11       46.35       52.61      4.87 o 
  -8   0  11       94.18      116.28      8.29 o 
  -7   0  11       62.94       68.10      3.31 o 
  -6   0  11      100.78       97.61      3.85 o 
  -5   0  11       11.13       10.18      1.36 o 
  -4   0  11       10.92        6.06      1.00 o 
  -3   0  11      146.23      126.77      3.94 o 
  -2   0  11       48.17       46.50      2.25 o 
  -1   0  11      622.17      632.11     10.59 o 
   0   0  11      228.80      271.87      5.84 o 
   1   0  11      627.44      641.22     17.66 o 
   2   0  11      163.52      167.59      7.06 o 
   3   0  11      887.76      825.29     20.03 o 
   4   0  11       71.58       65.77      4.79 o 
   5   0  11       80.41       87.96      5.88 o 
   6   0  11       21.00       20.39      3.47 o 
  -8   1  11       40.82       45.35      3.04 o 
  -7   1  11       83.76       82.38      4.65 o 
  -6   1  11       72.01       69.78      4.20 o 
  -5   1  11       29.73       36.67      2.86 o 
  -4   1  11       88.08       90.56      4.51 o 
  -3   1  11       42.42       40.30      2.28 o 
  -2   1  11       24.04       20.24      1.58 o 
  -1   1  11      431.69      407.81      7.81 o 
   0   1  11      935.61     1045.37     20.80 o 
   1   1  11      113.76      116.10      3.32 o 
   2   1  11       53.26       54.40      3.70 o 
   3   1  11      441.64      443.68     13.17 o 
   4   1  11       36.64       33.95      3.33 o 
   5   1  11       37.11       41.96      3.92 o 
   6   1  11        5.26        6.95      1.90 o 
  -7   2  11       73.65       71.26      4.62 o 
  -6   2  11        8.60       11.06      2.02 o 
  -5   2  11       10.28       10.06      1.90 o 
  -4   2  11       14.18       13.92      2.07 o 
  -3   2  11       15.88       14.20      2.10 o 
  -2   2  11       89.37       73.08      4.09 o 
  -1   2  11      322.61      304.01      9.13 o 
   0   2  11       29.34       27.59      3.54 o 
   1   2  11      445.05      413.01     11.54 o 
   2   2  11       54.34       57.54      4.01 o 
   3   2  11      358.29      333.96     10.95 o 
   4   2  11       51.82       48.63      3.98 o 
   5   2  11       55.92       52.30      4.34 o 
   6   2  11        0.87        1.20      0.81 o 
  -7   3  11       81.36       83.36      5.35 o 
  -6   3  11       38.35       35.35      3.22 o 
  -5   3  11       39.81       43.00      3.53 o 
  -4   3  11       66.18       62.63      4.15 o 
  -3   3  11       22.11       25.35      2.49 o 
  -2   3  11       23.04       25.29      2.41 o 
  -1   3  11      255.18      241.52      8.18 o 
   0   3  11      444.45      455.56     12.24 o 
   1   3  11        3.88        3.89      1.18 o 
   2   3  11      176.40      168.74      7.06 o 
   3   3  11      433.90      417.10     12.35 o 
   4   3  11       29.55       23.92      3.08 o 
   5   3  11       11.68       17.79      2.83 o 
  -6   4  11       72.29       73.05      4.96 o 
  -5   4  11       40.66       46.02      3.84 o 
  -4   4  11      131.26      125.52      6.39 o 
  -3   4  11       39.87       34.87      3.11 o 
  -2   4  11      192.88      178.07      7.23 o 
  -1   4  11      497.58      461.47     12.66 o 
   0   4  11      158.37      163.39      6.69 o 
   1   4  11      360.95      332.33     10.34 o 
   2   4  11       47.67       46.36      3.50 o 
   3   4  11      150.27      148.80      6.92 o 
   4   4  11       45.08       51.99      4.09 o 
   5   4  11       46.59       50.45      4.20 o 
  -6   5  11        7.89        9.16      2.10 o 
  -5   5  11        7.54        9.44      2.04 o 
  -4   5  11      234.44      238.38      9.58 o 
  -3   5  11        3.55        4.20      1.29 o 
  -2   5  11       88.90       88.43      5.13 o 
  -1   5  11      212.86      219.28      8.24 o 
   0   5  11      116.40      139.86      6.30 o 
   1   5  11       96.20       92.64      5.01 o 
   2   5  11       15.27       13.95      2.24 o 
   3   5  11      149.46      158.27      7.28 o 
   4   5  11      210.54      222.83      9.10 o 
  -4   6  11       18.51       22.58      3.22 o 
  -3   6  11      141.27      151.82      7.37 o 
  -2   6  11       96.31       90.59      5.38 o 
  -1   6  11       40.69       39.24      3.33 o 
   0   6  11      195.82      219.16      8.40 o 
   1   6  11       21.69       25.83      2.86 o 
   2   6  11       41.27       42.10      3.42 o 
   3   6  11       25.80       27.40      3.17 o 
  -2   7  11       40.99       42.38      3.67 o 
  -1   7  11        0.33       -0.50      0.67 o 
   0   7  11        5.16        5.38      1.37 o 
   1   7  11        1.05        2.07      0.73 o 
  -3  -7  12       92.16       83.98      5.63 o 
  -2  -7  12        3.14        5.46      1.65 o 
  -1  -7  12        7.60        5.21      1.68 o 
   0  -7  12        8.74        8.21      1.96 o 
   1  -7  12       25.51       26.11      3.28 o 
   2  -7  12        0.11        1.48      0.90 o 
  -5  -6  12      148.07      161.40      8.35 o 
  -4  -6  12       84.14       82.66      5.43 o 
  -3  -6  12       96.07       89.33      5.60 o 
  -2  -6  12      100.75       99.11      5.77 o 
  -1  -6  12       16.50       17.51      2.75 o 
   0  -6  12        2.25        2.27      1.12 o 
   1  -6  12        3.80        3.28      1.15 o 
   2  -6  12       69.26       78.34      3.54 o 
   3  -6  12       33.59       38.91      2.64 o 
  -6  -5  12        1.16        0.06      0.95 o 
  -5  -5  12      134.79      129.98      7.34 o 
  -4  -5  12       38.46       39.55      3.78 o 
  -3  -5  12       72.30       70.09      4.85 o 
  -2  -5  12        6.04        4.65      1.54 o 
  -1  -5  12      124.37      120.11      5.97 o 
   0  -5  12      220.81      258.39      6.46 o 
   1  -5  12       30.85       31.94      2.19 o 
   2  -5  12        6.19        7.17      1.15 o 
   3  -5  12      182.96      181.86      5.54 o 
   4  -5  12        9.22        7.96      2.21 o 
  -6  -4  12       67.12       78.60      5.97 o 
  -5  -4  12       31.55       38.04      4.43 o 
  -4  -4  12      267.61      248.97     10.22 o 
  -3  -4  12       59.99       41.96      3.70 o 
  -2  -4  12      265.00      249.31      9.24 o 
  -1  -4  12       32.16       35.26      2.09 o 
   0  -4  12      109.53      122.09      4.00 o 
   1  -4  12       17.25       15.29      1.60 o 
   2  -4  12       52.26       63.04      3.89 o 
   3  -4  12       40.90       46.50      4.26 o 
   4  -4  12       65.90       65.97      5.35 o 
   5  -4  12       41.59       47.68      5.15 o 
  -7  -3  12        7.72        8.74      2.24 o 
  -6  -3  12       26.20       29.52      4.12 o 
  -5  -3  12       48.38       45.18      4.20 o 
  -4  -3  12       53.84       46.19      4.12 o 
  -3  -3  12      108.97      119.15      3.89 o 
  -2  -3  12       28.00       29.77      3.18 o 
  -1  -3  12      319.45      332.15      7.14 o 
   0  -3  12       48.04       48.74      6.53 o 
   1  -3  12      102.84      100.95      3.48 o 
   3  -3  12       11.90       15.97      2.80 o 
   4  -3  12       15.22       16.39      3.17 o 
   5  -3  12       21.12       27.26      3.98 o 
  -7  -2  12       35.10       36.00      4.85 o 
  -6  -2  12       37.35       39.33      4.65 o 
  -5  -2  12      123.31      114.37      6.86 o 
  -4  -2  12      327.27      295.40      6.62 o 
  -3  -2  12      181.61      150.59      7.84 o 
  -2  -2  12       78.44       73.60      2.98 o 
  -1  -2  12      492.95      498.93      9.27 o 
   0  -2  12        9.43       12.16      1.36 o 
   1  -2  12       95.80       96.26      5.42 o 
   2  -2  12       56.01       61.43      4.40 o 
   3  -2  12       57.01       45.30      3.92 o 
   4  -2  12       75.41       75.32      5.52 o 
   5  -2  12       64.15       58.21      5.15 o 
  -7  -1  12       31.07       28.46      4.48 o 
  -6  -1  12       39.36       43.22      4.37 o 
  -5  -1  12      230.72      209.29      5.66 o 
  -4  -1  12      367.53      332.42      7.28 o 
  -3  -1  12       29.44       22.21      2.58 o 
  -2  -1  12      127.55      112.99      3.73 o 
  -1  -1  12      263.22      260.34      6.01 o 
   0  -1  12       34.29       40.29      2.13 o 
   1  -1  12      105.55      118.31      3.94 o 
   2  -1  12      263.02      259.47      9.61 o 
   3  -1  12       17.34       15.21      2.66 o 
   4  -1  12       17.11       14.73      2.75 o 
   5  -1  12       21.71       25.10      3.75 o 
  -7   0  12       55.97       52.35      5.27 o 
  -6   0  12       70.70       65.40      3.14 o 
  -5   0  12      129.55      113.82      4.10 o 
  -4   0  12       15.98       11.09      1.39 o 
  -3   0  12      985.19      892.50     14.27 o 
  -2   0  12      199.97      185.00      5.00 o 
  -1   0  12      544.86      510.52     11.88 o 
   0   0  12        6.32        6.15      1.00 o 
   1   0  12      214.40      215.30      8.07 o 
   2   0  12        2.91        4.15      1.34 o 
   3   0  12       66.22       63.36      4.59 o 
   4   0  12       17.02       16.22      2.86 o 
   5   0  12       11.88       10.03      2.35 o 
  -7   1  12       88.60       92.17      4.22 o 
  -6   1  12        9.81        8.53      1.38 o 
  -5   1  12       73.30       59.50      3.03 o 
  -4   1  12      224.78      190.89      5.51 o 
  -3   1  12      125.20      134.55      5.85 o 
  -2   1  12       11.80       11.94      1.42 o 
  -1   1  12      283.14      269.12      6.21 o 
   0   1  12       35.12       42.96      2.18 o 
   1   1  12      163.42      161.18      6.86 o 
   2   1  12      128.88      140.06      6.55 o 
   3   1  12       54.81       53.19      4.12 o 
   4   1  12       17.28       20.50      3.05 o 
   5   1  12        1.39        0.67      0.73 o 
  -7   2  12      114.99      127.93      6.53 o 
  -6   2  12        1.68        2.35      0.98 o 
  -5   2  12       97.03       77.42      4.62 o 
  -4   2  12      116.31      121.57      5.77 o 
  -3   2  12      593.64      498.58     13.19 o 
  -2   2  12       13.31        9.92      1.79 o 
  -1   2  12      144.70      118.86      8.00 o 
   0   2  12       16.74       19.40      1.99 o 
   1   2  12       13.72       17.06      2.41 o 
   2   2  12      173.01      203.65      8.21 o 
   3   2  12        2.96        3.70      1.12 o 
   4   2  12       34.06       40.65      3.78 o 
   5   2  12       40.50       39.94      3.87 o 
  -6   3  12       10.41       12.30      2.24 o 
  -5   3  12       52.97       45.66      3.67 o 
  -4   3  12       59.85       53.19      3.87 o 
  -3   3  12      270.22      254.54      8.99 o 
  -2   3  12       40.02       37.96      3.11 o 
  -1   3  12      153.30      138.71      6.16 o 
   0   3  12      116.76      114.37      5.57 o 
   1   3  12       57.20       50.76      3.73 o 
   2   3  12       31.17       31.21      3.03 o 
   3   3  12      142.79      157.87      7.28 o 
   4   3  12       52.17       50.17      4.09 o 
   5   3  12       44.12       52.89      4.40 o 
  -6   4  12       17.24       15.38      2.61 o 
  -5   4  12       26.83       22.63      3.08 o 
  -4   4  12       60.79       63.47      4.48 o 
  -3   4  12      110.15      102.94      5.63 o 
  -2   4  12       52.14       52.97      3.92 o 
  -1   4  12       15.75       12.97      2.18 o 
   0   4  12        3.50        2.89      1.20 o 
   1   4  12       34.98       27.56      3.05 o 
   3   4  12       69.37       69.11      4.71 o 
   4   4  12       28.53       32.27      3.67 o 
  -5   5  12       12.68       12.94      2.49 o 
  -4   5  12        0.56        0.67      0.67 o 
  -3   5  12      193.72      218.18      9.05 o 
  -2   5  12        3.07        2.52      1.06 o 
  -1   5  12        6.72        8.77      1.85 o 
   0   5  12        3.35        6.13      1.60 o 
   1   5  12        8.92        8.68      1.88 o 
   2   5  12        7.99        7.73      1.71 o 
   3   5  12      161.68      182.83      8.12 o 
  -3   6  12       11.92       13.42      2.47 o 
  -2   6  12       20.61       24.62      3.19 o 
  -1   6  12       10.77       12.16      2.24 o 
   0   6  12        0.39       -0.42      0.50 o 
   1   6  12        3.60        3.45      1.15 o 
  -1  -7  13        4.52        5.01      1.40 o 
   0  -7  13        2.25        1.96      1.20 o 
  -4  -6  13       43.14       43.03      3.98 o 
  -3  -6  13       25.71       27.59      3.59 o 
  -2  -6  13       65.07       72.94      5.04 o 
  -1  -6  13       21.83       18.88      2.86 o 
   0  -6  13        2.85        3.84      1.37 o 
   1  -6  13      115.28       99.02      5.46 o 
   2  -6  13       19.75       24.62      2.31 o 
  -5  -5  13       23.70       21.43      3.47 o 
  -4  -5  13       17.99       17.70      3.00 o 
  -3  -5  13      163.50      156.53      7.62 o 
  -2  -5  13       11.40       10.06      2.04 o 
  -1  -5  13       27.21       26.42      3.14 o 
   0  -5  13        1.95        3.28      1.20 o 
   1  -5  13        2.77        3.26      0.87 o 
   2  -5  13       35.55       46.54      2.61 o 
   3  -5  13       51.41       50.00      4.57 o 
  -6  -4  13       34.90       32.49      4.57 o 
  -5  -4  13       18.13       16.75      3.08 o 
  -4  -4  13        1.04       -0.28      0.84 o 
  -3  -4  13       56.97       68.24      4.85 o 
  -2  -4  13       45.45       49.33      3.87 o 
  -1  -4  13        0.94        1.70      0.66 o 
   0  -4  13       52.04       59.92      2.81 o 
   1  -4  13      101.39       97.31      3.69 o 
   2  -4  13       26.74       26.25      1.95 o 
   3  -4  13       84.75       87.99      6.16 o 
   4  -4  13       57.82       49.30      4.68 o 
  -6  -3  13       81.92       84.48      6.22 o 
  -5  -3  13      142.81      116.08      7.03 o 
  -4  -3  13       71.09       65.66      5.07 o 
  -3  -3  13       12.71       18.85      2.97 o 
  -2  -3  13       33.65       26.49      1.88 o 
  -1  -3  13       40.88       45.14      2.56 o 
   0  -3  13        1.79        2.33      0.71 o 
   1  -3  13       14.56       14.11      1.49 o 
   2  -3  13       23.19       18.57      2.86 o 
   3  -3  13      105.13      104.23      6.58 o 
   4  -3  13        8.70        7.23      2.16 o 
  -6  -2  13       19.28       22.05      3.78 o 
  -5  -2  13       24.53       27.00      3.87 o 
  -4  -2  13       74.60       67.10      2.91 o 
  -3  -2  13      137.37      133.90      4.25 o 
  -2  -2  13        9.13       12.91      2.23 o 
  -1  -2  13       43.32       40.82      2.21 o 
   0  -2  13       16.49       21.78      1.68 o 
   1  -2  13       37.95       42.38      2.19 o 
   2  -2  13       20.04       22.83      3.11 o 
   3  -2  13        2.07        3.17      1.37 o 
   4  -2  13        0.49       -0.20      0.87 o 
   5  -2  13        6.45        7.14      2.13 o 
  -7  -1  13       25.34       27.42      4.43 o 
  -6  -1  13       59.69       49.95      4.85 o 
  -5  -1  13       23.04       20.26      2.38 o 
  -4  -1  13       66.90       64.90      2.91 o 
  -3  -1  13       44.78       44.92      2.38 o 
  -2  -1  13      252.49      222.68      5.77 o 
  -1  -1  13        8.36       10.16      1.34 o 
   0  -1  13        3.56        2.91      0.91 o 
   1  -1  13      174.50      160.34      7.20 o 
   2  -1  13       92.18       96.25      5.74 o 
   3  -1  13       71.95       69.92      5.10 o 
   4  -1  13       16.57       13.11      2.72 o 
   5  -1  13       19.21       22.19      3.67 o 
  -7   0  13       14.33       10.95      2.80 o 
  -6   0  13       54.46       50.85      2.80 o 
  -5   0  13       28.93       34.81      2.34 o 
  -4   0  13       33.78       27.34      1.99 o 
  -3   0  13       90.46       80.23      3.30 o 
  -2   0  13       10.48       11.10      1.39 o 
  -1   0  13      166.90      161.36      5.08 o 
   0   0  13       12.16       14.29      1.55 o 
   1   0  13       32.40       31.26      2.91 o 
   2   0  13       23.31       23.98      3.08 o 
   3   0  13       12.24       12.30      2.49 o 
   4   0  13       11.12       13.67      2.83 o 
   5   0  13        0.75        1.43      0.98 o 
  -6   1  13        7.44        8.49      1.38 o 
  -5   1  13       32.70       36.51      2.59 o 
  -4   1  13        6.99        8.03      1.54 o 
  -3   1  13      272.36      243.74      6.32 o 
  -2   1  13      156.72      124.16      4.18 o 
  -1   1  13       45.63       40.37      2.25 o 
   0   1  13      106.71      118.74      5.77 o 
   1   1  13      100.90       98.27      5.55 o 
   2   1  13       51.16       57.76      4.26 o 
   3   1  13       17.87       17.34      2.77 o 
   4   1  13       53.13       54.79      4.54 o 
   5   1  13       48.62       51.43      4.68 o 
  -6   2  13        7.61        7.56      1.68 o 
  -5   2  13       13.88       13.81      2.21 o 
  -4   2  13        6.63        7.37      1.57 o 
  -3   2  13       42.26       36.09      2.35 o 
  -2   2  13      294.47      271.65      6.73 o 
  -1   2  13       62.53       61.18      2.83 o 
   0   2  13       37.26       38.43      3.28 o 
   1   2  13      118.48      117.03      5.99 o 
   2   2  13        9.19        7.76      1.82 o 
   3   2  13       37.29       38.18      3.61 o 
   4   2  13        0.91        2.35      1.04 o 
  -6   3  13       63.89       57.37      4.34 o 
  -5   3  13       23.31       23.92      3.03 o 
  -4   3  13       26.48       30.98      2.97 o 
  -3   3  13      251.80      247.32      9.19 o 
  -2   3  13       61.03       47.14      3.59 o 
  -1   3  13       13.93       14.57      2.32 o 
   0   3  13       36.17       49.78      3.73 o 
   1   3  13        5.91        5.77      1.54 o 
   2   3  13       11.62       11.43      2.21 o 
   3   3  13       10.99       15.99      2.61 o 
   4   3  13       31.32       31.51      3.70 o 
  -5   4  13       16.48       17.40      2.77 o 
  -4   4  13       35.59       42.30      3.73 o 
  -3   4  13      136.04      145.75      7.00 o 
  -2   4  13      144.67      114.60      5.99 o 
  -1   4  13       87.24       81.77      4.96 o 
   0   4  13        5.37        6.61      1.65 o 
   1   4  13       86.70       95.72      5.57 o 
   2   4  13        6.42        8.32      1.88 o 
   3   4  13       42.47       48.43      3.95 o 
  -4   5  13      224.66      246.78     10.14 o 
  -3   5  13      217.38      213.37      9.08 o 
  -2   5  13       26.45       30.81      3.05 o 
  -1   5  13       12.75       15.29      2.47 o 
   0   5  13       72.00       93.22      5.49 o 
   1   5  13       42.72       49.36      3.95 o 
   2   5  13        2.49        4.40      1.29 o 
  -2  -6  14       14.94       21.93      3.22 o 
  -1  -6  14       64.42       56.72      4.37 o 
   0  -6  14       50.42       61.96      4.48 o 
  -4  -5  14        6.72        7.87      2.07 o 
  -3  -5  14       54.86       56.61      4.43 o 
  -2  -5  14       51.04       58.60      4.40 o 
  -1  -5  14       90.87       86.84      5.24 o 
   0  -5  14        2.29        4.90      1.46 o 
   1  -5  14       13.60       11.80      1.56 o 
   2  -5  14        0.12       -0.06      0.84 o 
  -5  -4  14       14.64       19.44      3.45 o 
  -4  -4  14       64.83       66.72      5.10 o 
  -3  -4  14       82.25       78.99      5.38 o 
  -2  -4  14       20.22       20.20      2.91 o 
  -1  -4  14       40.98       40.23      3.42 o 
   0  -4  14       28.00       33.07      2.16 o 
   1  -4  14       10.81       12.05      1.55 o 
   2  -4  14        5.85        9.89      2.27 o 
   3  -4  14       62.46       72.47      5.74 o 
  -5  -3  14       87.66       92.80      6.44 o 
  -4  -3  14       30.13       38.94      3.92 o 
  -3  -3  14       62.31       62.86      4.82 o 
  -2  -3  14        7.47        8.74      1.28 o 
  -1  -3  14       53.88       50.03      2.60 o 
   0  -3  14      121.97      138.39      4.49 o 
   1  -3  14      101.09      104.75      3.80 o 
   2  -3  14       62.15       60.84      4.71 o 
   3  -3  14       19.44       33.00      4.12 o 
  -6  -2  14       48.78       49.33      4.82 o 
  -5  -2  14       51.29       42.44      4.23 o 
  -4  -2  14       54.44       51.23      4.45 o 
  -3  -2  14        9.30       10.49      2.07 o 
  -2  -2  14       26.46       29.87      2.11 o 
  -1  -2  14       61.54       51.73      2.94 o 
   0  -2  14       66.01       77.29      3.19 o 
   1  -2  14       44.27       40.93      3.64 o 
   2  -2  14        6.76        7.84      1.96 o 
   3  -2  14      118.00      105.04      6.61 o 
   4  -2  14        5.11        5.46      1.85 o 
  -6  -1  14       32.22       30.70      4.40 o 
  -5  -1  14       56.17       55.80      4.87 o 
  -4  -1  14       56.84       57.31      4.69 o 
  -3  -1  14      161.27      145.49      4.68 o 
  -2  -1  14       40.24       45.28      4.73 o 
  -1  -1  14      204.47      213.29      5.80 o 
   0  -1  14        6.84        8.95      3.54 o 
   1  -1  14      134.49      123.98      6.53 o 
   2  -1  14       85.19       92.36      5.83 o 
   3  -1  14       13.75       18.46      3.19 o 
   4  -1  14       31.03       33.19      4.17 o 
  -6   0  14        4.25        6.07      1.12 o 
  -5   0  14       81.32       81.21      3.57 o 
  -4   0  14       28.71       27.27      3.80 o 
  -3   0  14        4.05        3.52      0.98 o 
  -2   0  14       31.20       29.81      3.14 o 
  -1   0  14        4.92        5.50      0.97 o 
   0   0  14        0.20        0.92      0.67 o 
   1   0  14       33.11       34.51      3.25 o 
   2   0  14       44.44       47.59      4.09 o 
   3   0  14       23.45       25.24      3.50 o 
   4   0  14        5.63        7.26      2.04 o 
  -6   1  14        9.18       10.72      1.53 o 
  -5   1  14        3.36        4.11      0.88 o 
  -4   1  14       23.58       21.56      2.49 o 
  -3   1  14       10.29        7.05      1.14 o 
  -2   1  14       28.10       29.93      2.04 o 
  -1   1  14       88.67       89.30      4.17 o 
   0   1  14        1.40        1.54      0.87 o 
   1   1  14       47.25       50.31      4.03 o 
   2   1  14        0.67        0.08      0.48 o 
   3   1  14       15.02       16.86      2.91 o 
   4   1  14        4.93        6.83      1.99 o 
  -5   2  14       70.87       73.45      3.67 o 
  -4   2  14       44.34       45.01      2.75 o 
  -3   2  14        6.82        6.21      2.52 o 
  -2   2  14       10.78        8.75      1.33 o 
  -1   2  14      106.50      104.01      5.55 o 
   0   2  14       27.95       29.08      2.89 o 
   1   2  14       83.12       86.61      5.38 o 
   2   2  14        3.58        4.26      1.29 o 
   3   2  14        4.69        7.59      1.90 o 
  -5   3  14       27.12       25.32      3.17 o 
  -4   3  14       69.09       65.07      4.51 o 
  -3   3  14       59.27       55.88      4.12 o 
  -2   3  14       17.34       18.31      1.97 o 
  -1   3  14       95.10       86.89      5.18 o 
   0   3  14        1.82        1.04      0.84 o 
   1   3  14      109.26       93.64      5.60 o 
   2   3  14        6.65        6.97      1.76 o 
   3   3  14       37.94       39.27      3.78 o 
  -4   4  14        3.90        6.11      1.62 o 
  -3   4  14       84.84       85.66      5.38 o 
  -2   4  14        4.64        4.06      1.29 o 
  -1   4  14       27.67       31.49      3.05 o 
   0   4  14       54.34       65.35      4.57 o 
   1   4  14       12.50       11.37      2.30 o 
   2   4  14       48.73       60.03      4.68 o 
  -2   5  14        0.80        1.23      0.95 o 
  -1   5  14       30.43       33.87      3.28 o 
  -2  -5  15        0.95        1.79      1.04 o 
  -1  -5  15       40.20       37.14      3.45 o 
   0  -5  15       64.72      101.40      5.66 o 
  -4  -4  15       25.91       34.76      4.15 o 
  -3  -4  15       40.57       46.19      4.15 o 
  -2  -4  15        4.36        6.83      1.82 o 
  -1  -4  15        7.56        6.16      1.54 o 
   0  -4  15        4.32        4.40      0.89 o 
   1  -4  15       25.81       35.63      4.01 o 
   2  -4  15        0.36        0.78      1.06 o 
  -4  -3  15       19.93       19.33      3.22 o 
  -3  -3  15       14.41       20.03      3.11 o 
  -2  -3  15       39.91       47.28      3.92 o 
  -1  -3  15       58.42       56.33      2.84 o 
   0  -3  15       99.91      128.74      9.19 o 
   1  -3  15        5.86        4.17      1.46 o 
   2  -3  15       38.83       43.92      4.15 o 
  -5  -2  15        1.67        1.60      1.04 o 
  -4  -2  15       10.31       13.08      2.58 o 
  -3  -2  15       58.13       55.04      2.84 o 
  -2  -2  15        8.80        9.42      1.36 o 
  -1  -2  15        0.74        0.92      0.49 o 
   0  -2  15       59.55       68.24      4.73 o 
   1  -2  15       99.96      105.60      6.27 o 
   2  -2  15       15.82       17.28      2.97 o 
   3  -2  15        1.80        0.95      0.81 o 
  -5  -1  15        6.05        9.47      2.21 o 
  -4  -1  15       10.78       10.18      1.42 o 
  -3  -1  15       13.78       12.34      1.55 o 
  -2  -1  15       94.83       88.73      3.66 o 
  -1  -1  15       12.59       13.20      1.60 o 
   0  -1  15       10.92       12.91      2.35 o 
   1  -1  15       34.33       44.15      3.89 o 
   2  -1  15       66.45       70.11      5.24 o 
   3  -1  15      136.97      154.04      8.32 o 
  -5   0  15        1.74        1.89      0.76 o 
  -4   0  15        9.37        8.50      1.27 o 
  -3   0  15       36.59       30.32      2.19 o 
  -2   0  15       61.02       61.19      3.15 o 
  -1   0  15        0.65        0.80      0.80 o 
   0   0  15       54.06       72.33      4.87 o 
   1   0  15       15.66       18.35      2.89 o 
   3   0  15      100.65      107.23      6.81 o 
  -5   1  15       21.25       17.01      2.76 o 
  -4   1  15       36.96       39.49      4.36 o 
  -3   1  15       12.15       12.51      1.60 o 
  -2   1  15       12.96       12.83      1.61 o 
  -1   1  15       18.95       17.65      2.66 o 
   0   1  15       16.03       25.35      3.22 o 
   1   1  15       53.31       60.42      4.57 o 
   2   1  15       19.39       25.18      3.45 o 
   3   1  15      139.26      147.59      8.04 o 
  -4   2  15       25.96       30.62      2.39 o 
  -3   2  15        4.53        5.01      1.46 o 
  -2   2  15        2.51        3.43      0.79 o 
  -1   2  15       19.69       22.77      3.00 o 
   0   2  15       36.87       47.45      3.87 o 
   1   2  15       51.26       54.74      4.45 o 
   2   2  15       39.29       38.32      3.70 o 
  -3   3  15        4.70        5.05      0.99 o 
  -2   3  15       20.13       21.96      3.00 o 
  -1   3  15       85.00       86.70      5.35 o 
   0   3  15        1.12        2.07      0.87 o 
   1   3  15       66.22       62.86      4.76 o 
  -3  -3  16       16.11       22.72      3.33 o 
  -2  -3  16       70.42       79.78      5.29 o 
  -1  -3  16      154.60      161.59      6.12 o 
   0  -3  16        1.09        2.86      1.06 o 
  -3  -2  16       26.85       28.74      3.92 o 
  -2  -2  16       35.44       42.59      2.53 o 
  -1  -2  16      149.10      158.07      5.35 o 
   0  -2  16       40.70       43.45      3.78 o 
   1  -2  16       89.59      100.03      6.33 o 
  -4  -1  16       20.52       22.31      2.13 o 
  -3  -1  16       99.28      100.32      4.26 o 
  -2  -1  16       27.00       31.78      2.18 o 
  -1  -1  16      184.08      201.32      8.60 o 
   0  -1  16      195.92      215.52      9.22 o 
   1  -1  16       64.35       76.36      5.35 o 
  -4   0  16        9.83       11.92      1.56 o 
  -3   0  16       27.22       27.77      2.17 o 
  -2   0  16      102.32      106.40     10.64 o 
  -1   0  16       22.75       23.87      3.19 o 
   0   0  16        0.45        0.95      0.76 o 
   1   0  16       39.30       47.23      4.17 o 
  -3   1  16      183.46      186.68      5.90 o 
  -2   1  16       45.05       52.77      4.12 o 
  -1   1  16       66.40       64.60      4.57 o 
   0   1  16        9.43       13.14      2.47 o 
   1   1  16       24.44       28.26      3.56 o 
  -2   2  16       70.37       71.82      4.85 o 
  -1   2  16       28.18       33.81      3.33 o 
   0   2  16       20.19       22.47      3.22 o 
                                                 
